# Supplementary material for: Identification of Proteins Sensitive to Thermal Stress in Human Neuroblastoma and Glioma Cell Lines
Source: PLoS One. 2012 Nov 8;7(11):e49021. doi: 10.1371/journal.pone.0049021 (PMC3493505; doi:10.1371/journal.pone.0049021)
Supplement: Table S1 — Excel files of peptide spectra data. There are 4 sheets to the file named Merged SH-SY5Y and STTG1 (all identified proteins in both cell lines), STTG1 (proteins identified only in STTG-1 cells, SH-SY5Y (proteins identified only in SH-SY5Y cells), and Merged PBS-S (proteins identified in the PBS-S fraction from both cell lines) that tabulate the spectra counts for the proteins identified in this study. (XLSX) [file pone.0049021.s004.xlsx]

## Sheet: Merged SH-SY5Y and STTG1
Gene Symbol	Identified Proteins	Accession Number	Molecular Weight	SY5Y Exp1 DOC_P_37	SY5Y Exp1 DOC_P_42	SY5Y Exp1 PBS_S_37	SY5Y Exp2 DOC_P_37	SY5Y Exp2 DOC_P_42	SY5Y Exp2 PBS_S_37	SY5Y Exp1 DOC_P_37	STTG1 Exp1 DOC_P_42	STTG1 Exp1 PBS_S_37	STTG1 Exp2 DOC_P_37	STTG1 Exp2 DOC_P_42	STTG1 Exp2 PBS_S_37
VIM	Vimentin	IPI00418471	54 kDa	14	15	0	4	2	0	237	204	79	374	520	51
KRT1	Keratin, type II cytoskeletal 1	IPI00220327	66 kDa	27	28	19	83	90	60	131	179	67	87	46	74
KRT10	Keratin, type I cytoskeletal 10	IPI00009865	60 kDa	20	16	10	79	90	43	107	197	43	67	18	47
COL6A3	alpha 3 type VI collagen isoform 1 precursor	IPI00022200	344 kDa	0	0	0	0	0	0	128	76	39	145	142	32
KRT9	Keratin, type I cytoskeletal 9	IPI00019359	62 kDa	19	9	3	64	79	30	131	99	49	38	6	25
MYH9	Myosin-9	IPI00019502	227 kDa	0	0	8	0	1	24	33	15	101	66	40	144
TUBA1B	Similar to Tubulin alpha-ubiquitous chain	IPI00792677	46 kDa	36	47	53	31	38	80	18	22	56	16	21	0
TNC	Isoform 4 of Tenascin precursor	IPI00220213	231 kDa	0	0	0	0	0	0	80	30	0	130	122	0
PRKDC	Isoform 1 of DNA-dependent protein kinase catalytic subunit	IPI00296337	469 kDa	13	74	0	55	115	4	28	7	3	28	32	1
HIST1H4H;HIST1H4K;HIST1H4D;HIST1H4F;HIST1H4I;HIST1H4A;HIST2H4A;HIST1H4E;HIST2H4B;HIST1H4J;HIST4H4;HIST1H4L;HIST1H4B;HIST1H4C	Histone H4	IPI00453473	11 kDa	41	41	1	34	29	3	18	22	3	72	83	4
FLNA	filamin A, alpha	IPI00302592 (+1)	280 kDa	0	0	0	0	0	4	0	0	148	0	0	186
KRT2	Keratin, type II cytoskeletal 2 epidermal	IPI00021304	66 kDa	6	14	9	52	53	35	61	87	34	43	26	30
PLEC1	Isoform 1 of Plectin-1	IPI00014898 (+8)	532 kDa	0	0	0	0	0	0	13	0	59	133	49	70
PSPHL;ACTG1	Actin, cytoplasmic 2	IPI00021440	42 kDa	0	27	69	15	12	27	17	25	30	12	11	44
HSP90AB1	Heat shock protein HSP 90-beta	IPI00414676	83 kDa	18	9	38	16	20	54	6	6	31	7	5	36
TUBB2B	Tubulin beta-2B chain	IPI00031370	50 kDa	25	27	40	19	19	52	0	0	0	0	0	58
PKM2	Isoform M2 of Pyruvate kinase isozymes M1/M2	IPI00479186	58 kDa	3	3	18	2	2	22	0	4	102	0	3	62
CLTC	Isoform 1 of Clathrin heavy chain 1	IPI00024067 (+1)	192 kDa	2	5	8	10	17	32	14	10	52	8	16	46
DYNC1H1	Dynein heavy chain, cytosolic	IPI00456969	532 kDa	0	2	27	0	3	51	0	0	67	0	0	68
HSPA8	Isoform 1 of Heat shock cognate 71 kDa protein	IPI00003865	71 kDa	11	20	18	9	18	31	0	14	31	7	16	36
SLC25A5	ADP/ATP translocase 2	IPI00007188	33 kDa	18	23	0	24	26	0	26	20	0	31	33	0
FN1	fibronectin 1 isoform 4 preproprotein	IPI00414283	257 kDa	0	0	0	0	0	0	54	15	1	71	51	0
MVP	Major vault protein	IPI00000105	99 kDa	0	0	0	0	0	0	40	29	7	70	41	2
EEF1A1	Elongation factor 1-alpha 1	IPI00396485	50 kDa	9	12	19	6	5	23	0	7	56	9	8	32
RPL4	60S ribosomal protein L4	IPI00003918	48 kDa	20	24	0	27	27	0	14	12	0	25	32	0
HNRPU	Isoform Short of Heterogeneous nuclear ribonucleoprotein U	IPI00479217 (+1)	89 kDa	14	15	5	25	29	17	16	8	9	13	12	9
ENO1	Isoform alpha-enolase of Alpha-enolase	IPI00465248	47 kDa	2	3	14	0	0	35	0	5	81	0	0	32
MATR3	Matrin-3	IPI00017297 (+1)	95 kDa	4	29	0	7	37	0	3	26	2	4	45	0
SUPT16H	FACT complex subunit SPT16	IPI00026970	120 kDa	13	40	0	20	41	0	2	5	0	9	23	0
GAPDH	Glyceraldehyde-3-phosphate dehydrogenase	IPI00219018	36 kDa	8	9	12	6	5	15	0	5	37	0	0	46
EEF2	Elongation factor 2	IPI00186290	95 kDa	4	5	22	3	2	31	0	0	28	0	2	42
TLN1	Talin-1	IPI00784273	270 kDa	0	0	0	0	0	6	0	0	53	0	0	78
TUBB	Tubulin beta chain	IPI00011654	50 kDa	31	33	43	29	26	66	15	17	49	10	17	64
HIST1H3I;HIST1H3E;HIST1H3F;HIST1H3H;HIST1H3C;HIST1H3G;HIST1H3B;HIST1H3J;HIST1H3D;HIST1H3A	Histone H3.1	IPI00465070	15 kDa	0	0	1	28	0	2	8	8	1	39	46	2
RPL7	60S ribosomal protein L7	IPI00030179 (+1)	29 kDa	16	15	3	17	13	1	12	11	1	23	18	0
HNRPM	Isoform 1 of Heterogeneous nuclear ribonucleoprotein M	IPI00171903 (+1)	78 kDa	10	21	0	14	33	0	8	19	1	5	15	1
TOP2A	Isoform 3 of DNA topoisomerase 2-alpha	IPI00218753 (+3)	179 kDa	12	21	0	12	12	0	8	3	0	23	28	0
AHNAK	AHNAK nucleoprotein isoform 1	IPI00021812	629 kDa	0	0	0	0	0	0	0	0	38	0	0	79
SND1	Staphylococcal nuclease domain-containing protein 1	IPI00140420	102 kDa	0	11	0	0	24	10	0	16	9	0	36	10
ALB	Isoform 1 of Serum albumin precursor	IPI00745872	69 kDa	6	10	5	0	1	1	4	20	2	26	27	13
UBC;UBB;RPS27A	ubiquitin and ribosomal protein S27a precursor	IPI00179330 (+22)	18 kDa	1	19	0	3	19	6	7	16	3	6	28	6
PARP1	Poly [ADP-ribose] polymerase 1	IPI00449049	113 kDa	14	18	0	30	43	3	0	1	0	0	4	0
DHX9	146 kDa protein	IPI00742905 (+1)	146 kDa	10	14	2	16	28	12	2	4	3	5	12	4
COL6A1	Collagen alpha-1(VI) chain precursor	IPI00291136	109 kDa	0	0	0	0	0	0	20	16	6	32	30	6
ACTN1	Alpha-actinin-1	IPI00013508	103 kDa	0	0	4	0	0	9	0	0	52	5	3	37
DDX21	Isoform 1 of Nucleolar RNA helicase 2	IPI00015953	87 kDa	19	18	0	20	25	0	0	1	0	11	12	0
LDHA	Isoform 1 of L-lactate dehydrogenase A chain	IPI00217966	37 kDa	0	1	17	0	0	14	0	3	35	0	0	35
HNRPC	Isoform C1 of Heterogeneous nuclear ribonucleoproteins C1/C2	IPI00216592	32 kDa	13	15	0	20	15	0	4	5	0	7	16	0
PPIA;LOC654188;PPIAL3	Peptidyl-prolyl cis-trans isomerase A	IPI00419585	18 kDa	3	6	18	2	3	13	1	3	14	2	1	27
DDX3X	ATP-dependent RNA helicase DDX3X	IPI00215637	73 kDa	2	11	2	4	20	5	6	13	2	10	18	0
MYO1C	myosin IC isoform a	IPI00743335 (+2)	122 kDa	2	2	0	2	6	0	15	15	0	22	29	0
RPL6	60S ribosomal protein L6	IPI00329389 (+1)	33 kDa	12	17	0	9	14	0	5	6	0	12	16	0
HIST2H3PS2	Similar to Histone H2b	IPI00847873	9 kDa	15	40	2	19	0	0	7	8	0	0	0	0
GTF2I	Isoform 1 of General transcription factor II-I	IPI00054042 (+3)	112 kDa	3	17	0	2	32	9	0	2	2	0	23	0
UBE1	Ubiquitin-activating enzyme E1	IPI00645078	118 kDa	0	2	12	0	2	19	0	0	25	0	0	30
HSP90B1	Endoplasmin precursor	IPI00027230	92 kDa	0	0	5	0	0	18	0	0	36	3	0	34
COL6A2	Isoform 2C2 of Collagen alpha-2(VI) chain precursor	IPI00304840	109 kDa	0	0	0	0	0	0	17	12	1	23	28	3
ANXA2	annexin A2 isoform 1	IPI00418169 (+1)	40 kDa	0	0	0	0	0	0	0	8	24	3	6	43
EIF4A1	Eukaryotic initiation factor 4A-I	IPI00025491	46 kDa	5	13	3	4	10	5	1	1	8	0	12	21
H2AFY	H2A histone family, member Y isoform 2	IPI00059366 (+1)	39 kDa	15	16	0	16	14	0	1	1	0	8	12	0
HNRPK	Isoform 1 of Heterogeneous nuclear ribonucleoprotein K	IPI00216049 (+3)	51 kDa	2	6	7	5	5	10	0	15	8	0	12	11
YWHAE	14-3-3 protein epsilon	IPI00000816	29 kDa	4	0	15	2	0	17	0	0	11	1	2	29
MAP1B	Microtubule-associated protein 1B	IPI00008868	271 kDa	1	1	12	0	0	16	0	0	17	0	3	31
RPS3	40S ribosomal protein S3	IPI00011253	27 kDa	3	3	6	12	8	1	9	7	6	6	10	9
HNRPH1	Heterogeneous nuclear ribonucleoprotein H	IPI00013881 (+1)	49 kDa	7	23	0	4	14	5	1	0	3	1	14	5
FASN	Fatty acid synthase	IPI00847250	273 kDa	1	0	6	0	1	33	0	0	11	0	0	25
DDX5	Probable ATP-dependent RNA helicase DDX5	IPI00017617	69 kDa	12	15	0	13	16	3	5	13	1	0	4	2
SLC25A3	Isoform A of Phosphate carrier protein, mitochondrial precursor	IPI00022202 (+3)	40 kDa	8	9	0	8	11	0	8	9	0	13	9	0
NCL	CDNA FLJ45706 fis, clone FEBRA2028457, highly similar to Nucleolin	IPI00444262 (+2)	66 kDa	5	4	3	6	15	8	0	1	3	8	12	8
RPS8	40S ribosomal protein S8	IPI00216587	24 kDa	9	7	0	12	13	0	6	7	0	9	7	1
RPL3	ribosomal protein L3 isoform b	IPI00651660 (+1)	40 kDa	8	6	0	14	13	0	4	6	0	12	8	0
-	Uncharacterized protein ENSP00000351738	IPI00479315 (+1)	31 kDa	9	7	0	12	10	0	5	4	0	10	14	0
MYO1B	Isoform 1 of Myosin-Ib	IPI00376344 (+2)	132 kDa	15	10	0	19	26	0	0	0	0	0	0	0
RRBP1	Ribosome-binding protein 1	IPI00215743	153 kDa	0	0	0	0	0	0	0	0	0	34	35	0
HIST1H1B	Histone H1.5	IPI00217468	23 kDa	10	17	0	5	6	0	6	7	0	9	10	0
SSRP1	FACT complex subunit SSRP1	IPI00005154	81 kDa	6	13	0	10	14	0	1	3	0	7	14	0
RPS9	40S ribosomal protein S9	IPI00221088	23 kDa	5	9	0	6	11	4	5	5	0	9	8	5
RPS4X	40S ribosomal protein S4, X isoform	IPI00217030	30 kDa	8	7	2	10	6	2	5	4	2	10	7	2
SLC25A11	Mitochondrial 2-oxoglutarate/malate carrier protein	IPI00219729	34 kDa	9	7	0	10	8	0	5	7	0	8	9	0
XRCC5	ATP-dependent DNA helicase 2 subunit 2	IPI00220834	83 kDa	1	8	2	7	12	3	2	6	6	1	10	4
TOP2B	Isoform Beta-2 of DNA topoisomerase 2-beta	IPI00027280 (+1)	183 kDa	17	22	0	13	20	0	5	0	0	13	17	0
CKAP4	Isoform 1 of Cytoskeleton-associated protein 4	IPI00141318 (+2)	66 kDa	0	0	0	0	0	0	20	18	0	9	14	1
CFL1	Cofilin-1	IPI00012011	19 kDa	2	5	12	2	3	10	2	1	12	0	0	12
CDK6	Cell division protein kinase 6	IPI00023529	37 kDa	0	0	0	0	0	0	0	15	8	0	24	14
VCL	Isoform 1 of Vinculin	IPI00291175 (+1)	117 kDa	0	0	0	0	0	1	0	0	23	0	0	37
SMARCA5	SWI/SNF-related matrix-associated actin-dependent regulator of chromatin subfamily A member 5	IPI00297211	122 kDa	8	10	0	9	14	0	2	1	0	6	10	0
ANXA6	Annexin A6	IPI00221226	76 kDa	0	0	1	0	0	1	0	8	22	0	0	27
HSP90AA1	Isoform 1 of Heat shock protein HSP 90-alpha	IPI00784295	85 kDa	11	0	29	11	13	43	0	0	27	0	0	31
TPI1	Isoform 1 of Triosephosphate isomerase	IPI00465028	31 kDa	0	0	6	0	0	17	0	0	12	0	0	22
GSTP1	Glutathione S-transferase P	IPI00219757	23 kDa	2	1	6	2	1	12	0	4	11	0	0	17
PFN1	Profilin-1	IPI00216691	15 kDa	0	5	6	2	3	11	0	0	13	0	0	16
KPNB1	Importin subunit beta-1	IPI00001639	97 kDa	0	6	8	0	10	15	0	0	9	0	0	8
NOP5/NOP58	Nucleolar protein 5	IPI00006379	60 kDa	14	19	0	5	11	0	0	0	0	2	5	0
VCP	Transitional endoplasmic reticulum ATPase	IPI00022774	89 kDa	0	0	5	0	0	13	0	0	17	0	0	21
ANXA5	Annexin A5	IPI00329801	36 kDa	0	0	1	0	0	4	0	4	18	0	7	21
HIST1H1E	Histone H1.4	IPI00217467	22 kDa	10	16	0	8	0	0	6	0	0	15	0	0
PRDX1	Peroxiredoxin-1	IPI00000874	22 kDa	2	0	8	0	1	9	0	3	10	0	0	21
NOL5A	Nucleolar protein 5A	IPI00411937	66 kDa	13	12	0	9	11	0	0	0	0	3	6	0
RPL15	60S ribosomal protein L15	IPI00470528 (+1)	24 kDa	6	6	0	6	6	1	4	3	0	12	8	1
PGK1	Phosphoglycerate kinase 1	IPI00169383	45 kDa	1	2	7	1	2	8	0	2	11	0	0	19
FSCN1	Fascin	IPI00163187 (+1)	55 kDa	6	6	7	2	6	11	0	0	7	0	0	8
RPS2	40S ribosomal protein S2	IPI00013485 (+1)	31 kDa	4	4	3	4	4	2	5	5	4	8	8	1
KRT14	Keratin, type I cytoskeletal 14	IPI00384444	52 kDa	0	0	0	0	14	0	30	32	5	18	0	14
LMNA	Isoform A of Lamin-A/C	IPI00021405	74 kDa	0	0	0	0	0	0	0	1	9	10	6	26
SLC25A13	Mitochondrial aspartate-glutamate carrier protein	IPI00007084	74 kDa	7	2	0	10	14	0	9	8	0	1	0	0
ACTN4	Alpha-actinin-4	IPI00013808	105 kDa	0	0	0	0	0	8	0	0	51	0	0	34
RPS16	40S ribosomal protein S16	IPI00221092	16 kDa	5	8	2	5	4	4	2	5	2	4	4	5
TOP1	DNA topoisomerase 1	IPI00413611	91 kDa	5	4	0	9	8	0	0	0	0	12	12	0
FLNC	Isoform 1 of Filamin-C	IPI00178352 (+2)	291 kDa	0	0	0	0	0	0	0	0	18	0	0	46
RPL13	60S ribosomal protein L13	IPI00465361	24 kDa	3	3	0	11	10	0	5	3	0	8	5	1
HYOU1	Hypoxia up-regulated protein 1 precursor	IPI00000877	111 kDa	0	0	2	0	0	6	0	0	21	0	0	20
HSPA5	HSPA5 protein	IPI00003362	72 kDa	0	0	0	0	0	0	0	0	23	4	0	32
HNRPA2B1	Isoform B1 of Heterogeneous nuclear ribonucleoproteins A2/B1	IPI00396378 (+1)	37 kDa	5	8	3	6	7	4	0	1	6	0	4	5
BYSL	Bystin	IPI00328987	50 kDa	0	4	0	0	2	0	0	9	3	0	28	2
EMILIN1	EMILIN-1 precursor	IPI00013079	107 kDa	0	0	0	0	0	0	9	4	0	20	15	0
RPL24	60S ribosomal protein L24	IPI00306332 (+2)	18 kDa	6	7	0	4	5	1	5	5	0	6	7	1
HSPB1	Heat shock protein beta-1	IPI00025512	23 kDa	0	2	1	0	1	3	0	11	7	0	13	9
HP1BP3	HP1-BP74	IPI00296291 (+1)	61 kDa	5	4	0	0	6	0	5	4	0	12	11	0
KRT5	Keratin, type II cytoskeletal 5	IPI00009867	62 kDa	0	0	0	15	17	10	33	71	15	7	0	0
PDCD11	RRP5 protein homolog	IPI00400922	209 kDa	5	18	0	3	21	0	0	0	0	0	0	0
P4HB	Protein disulfide-isomerase precursor	IPI00010796	57 kDa	0	0	2	0	0	2	0	0	22	0	0	21
SLC25A6	ADP/ATP translocase 3	IPI00291467	33 kDa	16	22	0	24	25	0	23	20	0	26	29	0
ASCC3L1	Isoform 1 of U5 small nuclear ribonucleoprotein 200 kDa helicase	IPI00420014	245 kDa	0	8	3	1	23	10	0	0	1	0	0	0
XRCC6	70 kDa protein	IPI00465430 (+1)	70 kDa	0	7	0	6	9	0	0	4	8	0	4	7
TGFBI	Transforming growth factor-beta-induced protein ig-h3 precursor	IPI00018219	75 kDa	0	0	0	0	0	0	9	9	0	17	10	0
TUFM	Tu translation elongation factor, mitochondrial	IPI00027107	50 kDa	6	9	0	6	5	4	3	3	0	5	3	0
RPS11	40S ribosomal protein S11	IPI00025091	18 kDa	5	6	0	6	5	0	4	3	0	10	2	3
MYBBP1A	Isoform 1 of Myb-binding protein 1A	IPI00005024 (+1)	149 kDa	5	19	0	3	12	0	0	0	0	0	5	0
COPA	Coatomer subunit alpha	IPI00295857 (+1)	138 kDa	0	0	2	0	1	12	0	0	8	0	0	21
DHX15	Putative pre-mRNA-splicing factor ATP-dependent RNA helicase DHX15	IPI00396435	91 kDa	2	2	1	9	6	3	0	2	3	6	6	3
IQGAP1	Ras GTPase-activating-like protein IQGAP1	IPI00009342	189 kDa	0	0	0	0	0	1	4	0	10	4	3	21
DDX18	ATP-dependent RNA helicase DDX18	IPI00301323	75 kDa	5	9	0	5	18	0	0	0	0	1	5	0
PDIA3	Protein disulfide-isomerase A3 precursor	IPI00025252	57 kDa	0	0	2	0	0	6	0	0	16	0	0	19
MYH10	Isoform 1 of Myosin-10	IPI00397526 (+2)	229 kDa	0	0	13	0	0	41	0	0	0	0	0	0
RPS6	40S ribosomal protein S6	IPI00021840	29 kDa	5	6	1	5	3	0	3	4	1	8	4	1
RPL21;LOC731567;LOC729402	60S ribosomal protein L21	IPI00247583 (+2)	19 kDa	7	8	0	4	3	0	4	6	0	4	5	0
RPL10	60S ribosomal protein L10	IPI00554723 (+1)	25 kDa	8	5	0	7	5	0	0	3	0	7	6	0
TKT	Transketolase	IPI00643920 (+1)	68 kDa	0	0	5	0	0	9	0	0	14	0	0	13
PDIA4	Protein disulfide-isomerase A4 precursor	IPI00009904	73 kDa	0	0	0	0	0	1	0	0	19	0	0	21
MSN	Moesin	IPI00219365	68 kDa	0	0	0	0	0	0	0	0	18	0	0	23
RPLP0	60S acidic ribosomal protein P0	IPI00008530	34 kDa	2	3	1	5	6	1	3	4	0	5	5	4
CKB	Creatine kinase B-type	IPI00022977	43 kDa	6	9	4	1	3	11	0	0	2	0	1	2
PRDX6	Peroxiredoxin-6	IPI00220301	25 kDa	1	1	6	1	1	13	0	0	7	0	0	9
LDHB	L-lactate dehydrogenase B chain	IPI00219217	37 kDa	2	1	12	0	0	8	0	0	11	0	0	18
RPN1	Dolichyl-diphosphooligosaccharide--protein glycosyltransferase 67 kDa subunit precursor	IPI00025874	73 kDa	0	3	0	4	8	0	10	13	0	0	1	0
YWHAZ	14-3-3 protein zeta/delta	IPI00021263	28 kDa	0	0	12	0	0	19	0	6	16	0	0	20
ALDOA	Fructose-bisphosphate aldolase A	IPI00465439	39 kDa	0	0	6	0	0	5	0	0	8	0	0	20
GDI2	Rab GDP dissociation inhibitor beta	IPI00031461	51 kDa	0	0	4	0	0	10	0	0	7	0	0	18
EEF1G	Elongation factor 1-gamma	IPI00000875 (+1)	50 kDa	1	3	1	2	2	9	0	0	9	0	1	10
NONO	Non-POU domain-containing octamer-binding protein	IPI00304596	54 kDa	4	9	0	7	7	1	0	3	1	0	6	0
FBL	rRNA 2'-O-methyltransferase fibrillarin	IPI00025039	34 kDa	6	6	0	8	5	0	0	2	0	4	7	0
GTPBP4	Nucleolar GTP-binding protein 1	IPI00385042	74 kDa	7	6	0	5	14	0	1	4	0	1	0	0
EIF4G1	EIF4G1 variant protein (Fragment)	IPI00220365 (+3)	178 kDa	0	1	4	0	3	5	0	0	10	0	0	15
MTHFD1	C-1-tetrahydrofolate synthase, cytoplasmic	IPI00218342	102 kDa	0	0	2	0	0	8	0	0	14	0	0	14
RPL17	60S ribosomal protein L17	IPI00413324 (+2)	21 kDa	5	4	0	4	3	2	0	4	0	7	6	2
CSE1L	Isoform 1 of Exportin-2	IPI00022744 (+1)	110 kDa	0	0	2	0	2	16	0	0	9	0	0	8
H2AFY2	Core histone macro-H2A.2	IPI00220994	40 kDa	14	15	0	11	11	0	0	0	0	0	0	0
FLNB	Isoform 1 of Filamin-B	IPI00289334 (+1)	278 kDa	0	0	0	0	0	0	0	0	16	0	0	36
RPS18	40S ribosomal protein S18	IPI00013296	18 kDa	3	4	3	5	5	5	2	2	1	0	0	6
RPS3A	40S ribosomal protein S3a	IPI00419880	30 kDa	8	6	1	6	4	1	4	1	0	4	0	1
RPL18	60S ribosomal protein L18	IPI00215719	22 kDa	5	3	0	6	6	1	3	3	0	6	3	0
RAN	26 kDa protein	IPI00792352 (+3)	26 kDa	2	2	5	3	3	6	0	1	5	0	3	5
HSPH1	Isoform Beta of Heat shock protein 105 kDa	IPI00218993 (+1)	92 kDa	0	0	6	0	0	15	0	0	7	0	0	7
CAND1	Isoform 1 of Cullin-associated NEDD8-dissociated protein 1	IPI00100160	136 kDa	0	0	4	0	0	15	0	0	10	0	0	6
ARF4	ADP-ribosylation factor 4	IPI00215918	21 kDa	0	2	5	2	4	6	1	1	5	0	0	8
PCBP2	poly(rC)-binding protein 2 isoform b	IPI00012066 (+3)	38 kDa	0	6	2	0	6	3	0	2	3	0	6	6
ATAD3A	Isoform 2 of ATPase family AAA domain-containing protein 3A	IPI00295992	66 kDa	0	2	0	5	8	0	11	6	0	0	2	0
HDLBP	Vigilin	IPI00022228	141 kDa	0	0	0	0	1	4	0	3	7	0	7	12
STAT1	Isoform Alpha of Signal transducer and activator of transcription 1-alpha/beta	IPI00030781	87 kDa	0	0	0	0	1	0	0	8	3	0	15	7
DPYSL2	Dihydropyrimidinase-related protein 2	IPI00257508	62 kDa	0	0	7	0	0	9	0	0	3	0	0	15
YWHAQ	14-3-3 protein theta	IPI00018146	28 kDa	0	4	9	3	2	21	0	0	14	0	0	15
TRIM28	Isoform 1 of Transcription intermediary factor 1-beta	IPI00438229	89 kDa	0	3	7	0	0	11	0	0	5	0	0	7
UBTF	Isoform UBF1 of Nucleolar transcription factor 1	IPI00014533 (+1)	89 kDa	0	7	0	0	13	0	0	2	0	0	11	0
RPL9	60S ribosomal protein L9	IPI00031691	22 kDa	2	3	0	5	5	1	4	5	1	2	3	1
RPL23A;hCG_16001	60S ribosomal protein L23a	IPI00021266 (+3)	18 kDa	3	4	0	5	4	0	2	3	0	4	4	3
SLC25A1	Tricarboxylate transport protein, mitochondrial precursor	IPI00294159	34 kDa	4	1	0	4	3	0	2	4	0	8	6	0
HNRPH3	Isoform 1 of Heterogeneous nuclear ribonucleoprotein H3	IPI00013877 (+1)	37 kDa	1	14	1	1	4	1	0	4	0	0	8	0
HNRPA0	Heterogeneous nuclear ribonucleoprotein A0	IPI00011913	31 kDa	3	10	0	3	6	1	0	4	0	0	6	0
RALY	RNA binding protein (Fragment)	IPI00011268 (+1)	33 kDa	5	4	0	6	7	0	1	4	0	0	5	0
RNGTT	Isoform 1 of mRNA-capping enzyme	IPI00000104 (+1)	69 kDa	3	13	3	2	4	0	0	0	0	4	2	1
KIF5B	Kinesin heavy chain	IPI00012837	110 kDa	0	0	0	0	0	6	0	0	12	0	0	14
RPL23	60S ribosomal protein L23	IPI00010153 (+2)	15 kDa	3	6	0	3	4	1	2	4	1	4	3	0
MCM7	Isoform 1 of DNA replication licensing factor MCM7	IPI00299904	81 kDa	0	3	2	0	9	9	0	0	3	0	4	1
CCT8	Uncharacterized protein CCT8	IPI00302925 (+1)	60 kDa	0	0	3	0	0	11	0	0	1	0	0	16
PFKP	6-phosphofructokinase type C	IPI00009790	86 kDa	0	0	0	0	0	4	0	0	7	0	0	20
RPL14	60S ribosomal protein L14	IPI00002821	23 kDa	7	4	0	8	7	0	4	0	0	0	0	0
PPIB	peptidylprolyl isomerase B precursor	IPI00646304	24 kDa	0	0	1	2	0	4	0	0	7	0	0	16
PLS3	plastin 3	IPI00216694 (+1)	71 kDa	0	0	0	0	0	0	0	0	15	0	0	15
RPL18A	60S ribosomal protein L18a	IPI00026202	21 kDa	3	2	1	6	2	0	4	4	0	4	3	0
CDC2	Putative uncharacterized protein DKFZp686L20222	IPI00026689	35 kDa	0	9	0	0	10	3	0	3	4	0	11	3
HSPA1B;HSPA1A	Heat shock 70 kDa protein 1	IPI00304925 (+2)	70 kDa	0	4	0	0	0	5	0	4	12	0	3	16
GPI	Glucose-6-phosphate isomerase	IPI00027497	63 kDa	0	0	5	0	0	8	0	0	5	0	0	11
ACLY	ATP-citrate synthase	IPI00021290	121 kDa	0	0	1	0	0	6	0	0	7	0	0	15
GANAB	Isoform 1 of Neutral alpha-glucosidase AB precursor	IPI00383581 (+1)	107 kDa	0	0	1	0	0	5	0	0	23	0	0	0
RPS24	Isoform 1 of 40S ribosomal protein S24	IPI00029750 (+2)	15 kDa	4	6	1	4	3	0	3	2	0	2	3	0
IPO7	Uncharacterized protein IPO7	IPI00007402 (+1)	120 kDa	0	3	4	0	1	6	0	0	8	0	0	6
CTSD	Cathepsin D precursor	IPI00011229	45 kDa	0	0	0	0	0	0	0	5	13	0	0	10
RPS7	40S ribosomal protein S7	IPI00013415	22 kDa	1	2	2	3	3	3	3	4	2	0	2	2
DDX39	ATP-dependent RNA helicase DDX39	IPI00644431	49 kDa	3	6	1	2	5	4	0	0	1	0	3	2
DPM1	Dolichol-phosphate mannosyltransferase	IPI00022018 (+2)	30 kDa	1	3	0	7	4	0	1	3	0	4	4	0
ISOC1	Isochorismatase domain-containing protein 1	IPI00304082	32 kDa	3	1	6	0	0	6	0	0	5	0	0	6
CCT6A	T-complex protein 1 subunit zeta	IPI00027626	58 kDa	1	1	5	0	0	9	0	0	3	0	0	8
RSL1D1	Ribosomal L1 domain-containing protein 1	IPI00008708 (+1)	55 kDa	3	7	0	8	7	0	0	0	0	0	2	0
PRPF8	Pre-mRNA-processing-splicing factor 8	IPI00007928	274 kDa	0	2	0	1	20	3	0	0	1	0	0	0
RANBP5	127 kDa protein	IPI00329200 (+1)	127 kDa	0	0	3	0	0	7	0	0	8	0	0	9
CHD4	Isoform 1 of Chromodomain-helicase-DNA-binding protein 4	IPI00000846 (+1)	218 kDa	0	14	0	0	9	1	0	0	0	0	3	0
DDX17	DEAD box polypeptide 17 isoform 1	IPI00023785 (+1)	80 kDa	7	10	0	6	12	2	3	6	1	2	5	1
ACTA1	Actin, alpha skeletal muscle	IPI00021428 (+1)	42 kDa	20	18	33	8	0	0	9	14	17	8	4	22
RPL13A	60S ribosomal protein L13a	IPI00304612 (+1)	24 kDa	3	4	0	4	3	0	1	2	0	4	5	0
AKR1B1	Aldose reductase	IPI00413641	36 kDa	1	0	2	0	0	3	0	0	8	0	0	12
TNS3	Isoform 1 of Tensin-3	IPI00658152	155 kDa	0	0	0	0	0	0	0	4	1	0	19	2
NME2;NME1	Nucleoside diphosphate kinase	IPI00604590 (+1)	33 kDa	0	0	7	0	0	9	0	0	10	0	0	0
G6PD	Isoform Long of Glucose-6-phosphate 1-dehydrogenase	IPI00216008 (+2)	64 kDa	0	0	0	0	0	0	0	1	11	0	0	14
ANXA1	Annexin A1	IPI00218918	39 kDa	0	0	0	0	0	0	0	0	8	0	0	18
hCG_21078	hypothetical protein LOC389435	IPI00398135 (+2)	17 kDa	2	3	0	2	2	2	2	3	0	3	5	1
RPS13	40S ribosomal protein S13	IPI00221089	17 kDa	0	4	1	4	3	4	2	2	1	0	0	4
TUBB3	Tubulin beta-3 chain	IPI00013683	50 kDa	0	24	32	15	16	35	0	0	26	0	0	39
FEN1	Flap endonuclease 1	IPI00026215	43 kDa	0	8	1	0	6	1	0	2	0	0	6	1
VARS	Valyl-tRNA synthetase	IPI00000873 (+1)	140 kDa	0	0	1	0	1	5	0	0	7	0	0	11
TMEM137;RBM14	Isoform 1 of RNA-binding protein 14	IPI00013174	69 kDa	0	4	0	0	9	0	0	6	0	0	6	0
KCTD12	BTB/POZ domain-containing protein KCTD12	IPI00060715	36 kDa	0	0	0	0	0	1	0	0	8	0	3	13
NPEPPS	Puromycin-sensitive aminopeptidase	IPI00026216	103 kDa	0	0	0	0	0	10	0	0	6	0	0	9
DPYSL3	DPYSL3 protein	IPI00029111	74 kDa	0	0	0	0	0	5	0	0	9	0	0	13
RAB1A	Isoform 1 of Ras-related protein Rab-1A	IPI00005719 (+1)	23 kDa	2	2	2	3	0	3	4	3	3	0	0	2
SFPQ	Isoform Long of Splicing factor, proline- and glutamine-rich	IPI00010740	76 kDa	2	5	0	4	6	5	0	0	1	0	3	0
CCT3	chaperonin containing TCP1, subunit 3 isoform b	IPI00290770 (+3)	60 kDa	2	3	2	0	3	4	0	0	1	0	0	9
BXDC2	Brix domain-containing protein 2	IPI00181728	41 kDa	6	7	0	5	3	0	0	0	0	1	2	0
ATIC	Bifunctional purine biosynthesis protein PURH	IPI00289499	65 kDa	0	0	3	0	1	5	0	0	6	0	0	9
VPS35	Vacuolar protein sorting-associated protein 35	IPI00018931	92 kDa	0	0	1	0	0	7	0	0	9	0	0	7
SEC31A	Isoform 3 of Protein transport protein Sec31A	IPI00305152 (+5)	122 kDa	0	0	1	0	0	6	0	0	5	0	0	12
RPL35A	60S ribosomal protein L35a	IPI00029731	13 kDa	2	2	0	2	2	1	3	3	0	3	3	2
IDH2	Isocitrate dehydrogenase [NADP], mitochondrial precursor	IPI00011107	51 kDa	3	5	0	5	4	5	0	0	1	0	0	0
XPO1	Exportin-1	IPI00298961 (+1)	123 kDa	0	0	4	0	0	8	0	0	6	0	0	5
KPNA2	Importin subunit alpha-2	IPI00002214 (+1)	58 kDa	0	9	0	0	8	0	0	3	0	0	3	0
HSPA4	Heat shock 70 kDa protein 4	IPI00002966	94 kDa	0	0	2	0	0	10	0	0	7	0	0	4
MSH6	Isoform GTBP-N of DNA mismatch repair protein MSH6	IPI00384456	153 kDa	0	7	2	0	2	12	0	0	0	0	0	0
SERPINH1	Serpin H1 precursor	IPI00032140	46 kDa	0	0	0	0	0	1	0	0	11	0	0	11
RPL11	Isoform 2 of 60S ribosomal protein L11	IPI00746438 (+1)	20 kDa	1	2	1	2	2	2	2	1	2	3	3	1
RPS25	40S ribosomal protein S25	IPI00012750 (+2)	14 kDa	1	3	2	3	2	1	1	1	1	2	2	3
NPM1	Isoform 1 of Nucleophosmin	IPI00549248 (+1)	33 kDa	5	5	0	2	3	1	0	0	1	0	4	1
MCM3	DNA replication licensing factor MCM3	IPI00013214	91 kDa	0	2	2	0	3	9	0	0	3	0	1	2
ARF3	ADP-ribosylation factor 3	IPI00215917 (+1)	21 kDa	2	2	5	0	3	7	0	0	6	0	0	13
CCT4	T-complex protein 1 subunit delta	IPI00302927	58 kDa	1	3	2	0	0	7	0	0	2	0	0	7
NAT10	N-acetyltransferase 10	IPI00300127	116 kDa	5	5	0	3	5	0	0	0	0	3	1	0
TARDBP	TDP43	IPI00025815	45 kDa	0	5	0	1	4	1	0	4	0	0	7	0
DDX1	ATP-dependent RNA helicase DDX1	IPI00293655	82 kDa	0	0	3	0	1	8	0	0	4	0	0	6
CLIC1;DDAH2	Chloride intracellular channel protein 1	IPI00010896	27 kDa	0	1	0	0	1	0	0	0	8	0	2	10
IARS	Isoleucyl-tRNA synthetase, cytoplasmic	IPI00644127	145 kDa	0	0	3	0	0	9	0	0	3	0	0	7
TAGLN2	Transgelin-2	IPI00550363 (+1)	22 kDa	0	0	2	0	0	5	0	0	7	0	0	8
HNRPL	heterogeneous nuclear ribonucleoprotein L isoform a	IPI00027834 (+4)	64 kDa	3	6	0	3	4	1	0	2	0	0	2	0
-	Uncharacterized protein ENSP00000348237	IPI00453476 (+1)	29 kDa	0	0	1	0	0	3	0	0	6	0	0	12
HIST1H2BL	Histone H2B type 1-L	IPI00018534 (+10)	14 kDa	14	41	0	19	18	4	9	9	3	11	20	2
TMEM33	Transmembrane protein 33	IPI00299084	28 kDa	2	2	0	4	4	0	1	2	0	3	3	0
PHGDH	D-3-phosphoglycerate dehydrogenase	IPI00011200	57 kDa	2	3	3	1	1	7	0	0	0	0	0	4
CPT1A	Isoform 1 of Carnitine O-palmitoyltransferase I, liver isoform	IPI00032038 (+1)	88 kDa	0	0	0	1	2	0	2	7	0	5	4	0
BAZ1B	Isoform 1 of Bromodomain adjacent to zinc finger domain protein 1B	IPI00069817 (+1)	171 kDa	2	5	0	1	3	0	0	0	0	2	8	0
KIAA1967	Uncharacterized protein KIAA1967	IPI00182757 (+1)	103 kDa	0	4	1	0	3	11	0	0	0	0	2	0
SMARCA4	SMARCA4 isoform 2	IPI00029822 (+1)	188 kDa	1	8	0	2	8	2	0	0	0	0	0	0
LARS	Leucyl-tRNA synthetase, cytoplasmic	IPI00103994	134 kDa	0	0	2	0	1	12	0	0	3	0	0	3
NQO1	NAD	IPI00012069 (+2)	31 kDa	0	0	0	0	0	0	1	1	7	1	6	5
RBM28	RNA-binding protein 28	IPI00304187	86 kDa	1	5	0	1	11	0	0	0	0	0	3	0
COPB2	Coatomer subunit beta'	IPI00220219	102 kDa	0	0	0	0	0	5	0	0	4	0	0	12
KTN1	Isoform 1 of Kinectin	IPI00328753 (+2)	156 kDa	0	0	0	0	0	0	0	0	3	9	9	0
ANXA11	Annexin A11	IPI00414320	54 kDa	0	0	0	0	0	0	0	10	0	0	10	1
CALD1	Isoform 4 of Caldesmon	IPI00218696 (+1)	63 kDa	0	0	0	0	0	0	0	0	9	0	0	12
RPL22	60S ribosomal protein L22	IPI00219153 (+1)	15 kDa	1	2	0	2	2	2	1	2	2	2	2	2
RPL27	60S ribosomal protein L27	IPI00219155	16 kDa	2	1	0	3	3	2	1	1	0	2	1	4
RPS10	40S ribosomal protein S10	IPI00008438	19 kDa	0	2	2	3	2	3	1	2	1	0	0	4
HNRPF	Heterogeneous nuclear ribonucleoprotein F	IPI00003881	46 kDa	5	14	3	3	7	4	0	3	0	0	8	5
TUBB2C	Tubulin beta-2C chain	IPI00007752	50 kDa	23	25	0	0	22	54	0	0	44	0	0	62
ARHGDIA	Rho GDP-dissociation inhibitor 1	IPI00003815 (+2)	23 kDa	1	0	3	0	1	5	0	0	4	0	0	6
ANP32E	Acidic leucine-rich nuclear phosphoprotein 32 family member E	IPI00165393 (+1)	31 kDa	0	8	0	0	5	2	0	2	0	0	3	0
PRDX2	Uncharacterized protein PRDX2	IPI00375400 (+1)	16 kDa	0	0	7	0	0	8	0	2	5	0	0	11
UCHL1	Ubiquitin carboxyl-terminal hydrolase isozyme L1	IPI00018352	25 kDa	1	0	4	0	0	11	0	0	1	0	0	3
ZNF512	Zinc finger protein 512	IPI00097492 (+1)	65 kDa	3	5	0	6	6	0	0	0	0	0	0	0
PPP2R1A	Serine/threonine-protein phosphatase 2A 65 kDa regulatory subunit A alpha isoform	IPI00554737	65 kDa	0	0	4	0	0	5	0	0	4	0	0	7
CEBPZ	CCAAT/enhancer-binding protein zeta	IPI00306723	121 kDa	2	11	0	0	5	0	0	0	0	0	2	0
TUBA1A	Tubulin alpha-1A chain	IPI00180675	50 kDa	36	0	51	0	38	77	0	0	0	0	0	0
CAV1	Isoform Alpha of Caveolin-1	IPI00009236	20 kDa	0	0	0	0	0	0	9	4	0	4	3	0
TPR	Nucleoprotein TPR	IPI00022970 (+1)	266 kDa	0	0	0	0	0	5	0	0	3	0	0	12
RPS14	40S ribosomal protein S14	IPI00026271	16 kDa	1	3	0	2	3	2	0	2	2	1	1	2
VDAC2	Isoform 1 of Voltage-dependent anion-selective channel protein 2	IPI00024145 (+7)	38 kDa	3	2	0	3	2	0	2	2	0	3	2	0
H2AFV	Histone H2AV	IPI00018278 (+3)	14 kDa	0	1	0	3	1	3	2	3	0	4	0	2
RPL30	60S ribosomal protein L30	IPI00219156	13 kDa	0	5	0	3	3	2	2	2	0	0	0	2
KHDRBS1	Isoform 2 of KH domain-containing, RNA-binding, signal transduction-associated protein 1	IPI00385834 (+2)	46 kDa	6	6	1	1	2	0	0	0	2	0	1	0
PRDX5	Isoform Mitochondrial of Peroxiredoxin-5, mitochondrial precursor	IPI00024915 (+1)	22 kDa	1	2	2	0	0	4	0	0	5	0	0	5
PFN2	10 kDa protein	IPI00795892 (+1)	10 kDa	0	2	2	0	0	4	0	1	4	0	0	6
PTPLAD1	Protein-tyrosine phosphatase-like A domain-containing protein 1	IPI00008998	44 kDa	0	2	0	0	6	0	4	0	0	4	3	0
PCNA	Proliferating cell nuclear antigen	IPI00021700	29 kDa	0	0	1	1	0	3	0	0	2	0	0	12
LGALS1	Galectin-1	IPI00219219	15 kDa	0	0	0	0	0	0	1	0	1	5	4	8
ADAR	Isoform 3 of Double-stranded RNA-specific adenosine deaminase	IPI00025058 (+4)	131 kDa	0	5	0	3	7	0	0	0	0	0	4	0
SEPT11	Septin-11	IPI00019376	49 kDa	0	0	2	0	0	2	0	0	3	0	0	12
IFI16	Isoform 1 of Gamma-interferon-inducible protein Ifi-16	IPI00003443 (+1)	88 kDa	0	0	0	0	0	0	2	2	0	5	10	0
STIP1	Stress-induced-phosphoprotein 1	IPI00013894	63 kDa	0	0	1	0	0	4	0	0	6	0	0	8
PDIA6	Isoform 1 of Protein disulfide-isomerase A6 precursor	IPI00644989 (+1)	48 kDa	0	0	1	0	0	3	0	0	7	0	0	8
COPB1	Coatomer subunit beta	IPI00295851	107 kDa	0	0	1	0	0	3	0	0	6	0	0	9
PRKCSH	Glucosidase 2 subunit beta precursor	IPI00026154 (+1)	59 kDa	0	0	0	0	0	2	0	0	9	0	0	8
NASP	Isoform 1 of Nuclear autoantigenic sperm protein	IPI00179953 (+1)	85 kDa	0	0	4	0	0	12	0	0	0	0	0	3
LOC728937;RPS26;LOC644166	40S ribosomal protein S26	IPI00655650 (+1)	13 kDa	2	5	0	3	2	0	1	2	0	0	1	2
LRRC59	Leucine-rich repeat-containing protein 59	IPI00396321	35 kDa	0	3	0	4	1	0	2	0	0	4	4	0
RPS23	40S ribosomal protein S23	IPI00218606 (+1)	16 kDa	3	2	1	3	3	2	0	0	1	1	1	1
SF3B1	Splicing factor 3B subunit 1	IPI00026089	146 kDa	0	0	3	0	5	5	0	0	3	0	0	2
PTBP1	Isoform 1 of Polypyrimidine tract-binding protein 1	IPI00179964 (+2)	57 kDa	0	3	0	4	7	3	0	0	1	0	0	0
MSH2	DNA mismatch repair protein Msh2	IPI00017303	105 kDa	0	4	3	0	6	5	0	0	0	0	0	0
PGM1	Isoform 1 of Phosphoglucomutase-1	IPI00219526	61 kDa	0	0	2	0	0	2	0	0	4	0	0	10
USP5	Isoform Long of Ubiquitin carboxyl-terminal hydrolase 5	IPI00024664 (+1)	96 kDa	0	0	1	0	0	6	0	0	6	0	0	5
GNL3	Isoform 2 of Guanine nucleotide-binding protein-like 3	IPI00003886 (+1)	61 kDa	1	6	0	4	7	0	0	0	0	0	0	0
FTSJ3	Putative rRNA methyltransferase 3	IPI00217686	97 kDa	1	7	0	0	6	0	0	0	0	0	4	0
MDH1	Malate dehydrogenase, cytoplasmic	IPI00291005	36 kDa	0	0	4	0	0	6	0	0	1	0	0	7
AARS	Alanyl-tRNA synthetase, cytoplasmic	IPI00027442 (+1)	107 kDa	0	0	1	0	0	1	0	0	6	0	0	10
EIF3A	Eukaryotic translation initiation factor 3 subunit 10	IPI00029012	167 kDa	0	0	1	0	0	10	0	0	1	0	0	6
UHRF1	ubiquitin-like, containing PHD and RING finger domains, 1 isoform 2	IPI00797279 (+1)	91 kDa	0	5	0	0	6	0	0	0	0	0	7	0
RRP12	Isoform 1 of RRP12-like protein	IPI00101186 (+1)	144 kDa	0	12	0	0	6	0	0	0	0	0	0	0
KRT16	Keratin, type I cytoskeletal 16	IPI00217963	51 kDa	0	0	0	0	0	0	29	32	0	0	0	0
SERPINB3	Serpin B3	IPI00022204	45 kDa	0	0	0	0	0	0	0	18	0	0	0	0
PDS5B	Isoform 2 of Androgen-induced proliferation inhibitor	IPI00845446 (+1)	158 kDa	2	3	0	0	5	0	1	0	0	3	4	0
RPL31	60S ribosomal protein L31	IPI00026302 (+1)	14 kDa	2	1	1	3	2	1	1	2	1	0	2	1
RPL8	60S ribosomal protein L8	IPI00012772 (+1)	28 kDa	1	1	0	2	2	0	2	1	0	6	1	1
HNRPD	Isoform 1 of Heterogeneous nuclear ribonucleoprotein D0	IPI00028888 (+5)	38 kDa	2	0	3	2	2	2	0	0	1	0	0	5
H1FX	Histone H1x	IPI00021924	22 kDa	2	4	0	2	3	0	1	0	0	2	3	0
NOC2L	Nucleolar complex protein 2 homolog	IPI00411886	85 kDa	1	4	0	2	6	0	0	1	0	0	3	0
-	Uncharacterized protein ENSP00000373202	IPI00738677 (+2)	35 kDa	4	5	0	2	3	0	0	0	0	1	2	0
CCT2	T-complex protein 1 subunit beta	IPI00297779	57 kDa	1	2	2	0	0	5	0	0	0	0	0	7
PRPF6	Pre-mRNA-processing factor 6	IPI00305068	107 kDa	0	2	0	2	9	0	0	1	0	0	3	0
LAS1L	Isoform 1 of LAS1-like protein	IPI00641990 (+1)	83 kDa	0	2	0	2	6	0	0	1	0	1	5	0
TCP1	T-complex protein 1 subunit alpha	IPI00290566	60 kDa	1	0	2	0	1	6	0	0	0	0	0	7
TTLL12	Tubulin--tyrosine ligase-like protein 12	IPI00029048	74 kDa	0	3	0	0	4	0	0	5	0	0	5	0
DCTN1	Isoform p150 of Dynactin subunit 1	IPI00029485	142 kDa	0	0	2	0	0	3	0	0	4	0	0	8
RBM12B	RNA binding motif protein 12B	IPI00217626	103 kDa	0	3	0	0	3	0	0	2	0	0	9	0
YWHAB	Isoform Long of 14-3-3 protein beta/alpha	IPI00216318 (+1)	28 kDa	0	0	11	0	0	12	0	0	12	0	0	14
MCM6	DNA replication licensing factor MCM6	IPI00031517	93 kDa	0	0	3	0	0	10	0	0	3	0	0	1
HSPD1	61 kDa protein	IPI00472102 (+1)	61 kDa	0	0	2	0	0	10	0	0	5	0	0	0
PBEF1	Isoform 1 of Nicotinamide phosphoribosyltransferase	IPI00018873	56 kDa	0	0	0	0	0	1	0	0	5	0	0	11
TALDO1	Transaldolase	IPI00744692	38 kDa	0	0	0	0	0	1	0	0	4	0	0	12
KRT86	Keratin type II cuticular Hb6	IPI00182655	54 kDa	0	0	0	16	0	0	0	2	0	0	0	0
RPS15A	40S ribosomal protein S15a	IPI00221091	15 kDa	1	2	0	2	2	1	1	1	0	2	2	2
RPL26L1	60S ribosomal protein L26-like 1	IPI00007144 (+5)	17 kDa	0	3	0	0	2	1	2	0	0	3	3	2
ABCD3	ATP-binding cassette sub-family D member 3	IPI00002372	75 kDa	0	1	0	0	3	0	2	2	0	3	5	0
GSTM3	Glutathione S-transferase Mu 3	IPI00246975	27 kDa	0	3	0	0	1	2	0	0	3	0	2	5
HNRPA1	Isoform A1-B of Heterogeneous nuclear ribonucleoprotein A1	IPI00215965 (+7)	39 kDa	3	0	1	4	5	2	0	0	0	0	1	0
NOL1	Isoform 2 of Putative RNA methyltransferase NOL1	IPI00294891 (+2)	94 kDa	3	2	0	3	4	0	0	0	0	0	4	0
GCN1L1	GCN1-like protein 1	IPI00001159	293 kDa	0	1	2	0	10	1	0	0	2	0	0	0
PHB2	Prohibitin-2	IPI00027252	33 kDa	3	2	0	6	4	0	0	1	0	0	0	0
PSMD2	26S proteasome non-ATPase regulatory subunit 2	IPI00012268	100 kDa	0	0	2	0	0	7	0	0	3	0	0	4
CALR	Calreticulin precursor	IPI00020599	48 kDa	0	0	2	0	0	0	0	0	7	0	0	7
HNRPH2	Heterogeneous nuclear ribonucleoprotein H'	IPI00026230	49 kDa	0	0	0	0	9	0	0	6	0	0	12	0
CAPZB	Capping protein (Actin filament) muscle Z-line, beta	IPI00218782 (+1)	34 kDa	0	0	0	0	0	0	0	0	6	0	1	9
GSN	Isoform 1 of Gelsolin precursor	IPI00026314 (+1)	86 kDa	0	0	0	0	0	0	0	0	6	0	0	10
PFKL	Isoform 1 of 6-phosphofructokinase, liver type	IPI00332371	85 kDa	0	0	0	0	0	0	0	0	8	0	0	12
PLOD2	Isoform 2 of Procollagen-lysine,2-oxoglutarate 5-dioxygenase 2 precursor	IPI00337495 (+1)	87 kDa	0	0	0	0	0	0	0	0	8	0	0	8
DSP	Isoform DPI of Desmoplakin	IPI00013933	332 kDa	0	0	0	0	0	0	0	16	0	0	0	0
RPL7L1	Ribosomal protein L7-like 1	IPI00456940	29 kDa	3	3	0	4	3	0	0	0	0	0	2	0
EIF5A	Isoform 2 of Eukaryotic translation initiation factor 5A-1	IPI00376005 (+1)	20 kDa	0	2	1	0	0	5	0	0	2	0	0	5
IPO9	Importin-9	IPI00185146	116 kDa	0	1	2	0	0	5	0	0	4	0	0	3
CCT7	T-complex protein 1 subunit eta	IPI00018465	59 kDa	0	1	2	0	0	7	0	0	1	0	0	4
SEPT2	Septin-2	IPI00014177	41 kDa	0	0	3	0	0	3	0	0	3	0	0	6
CCT5	T-complex protein 1 subunit epsilon	IPI00010720	60 kDa	0	0	2	0	0	3	0	0	3	0	0	7
YWHAG	14-3-3 protein gamma	IPI00220642	28 kDa	0	0	10	0	0	14	0	0	11	0	0	12
PARP4	Poly [ADP-ribose] polymerase 4	IPI00296909	193 kDa	0	0	0	0	0	0	2	2	0	8	3	0
PEBP1	Phosphatidylethanolamine-binding protein 1	IPI00219446	21 kDa	0	0	1	0	0	4	0	0	3	0	0	7
UGCGL1	UDP-glucose ceramide glucosyltransferase-like 1 isoform 1	IPI00024466 (+1)	177 kDa	0	0	0	0	0	1	0	0	9	0	0	5
KIAA0020	Pumilio domain-containing protein KIAA0020	IPI00791325	77 kDa	0	10	0	0	5	0	0	0	0	0	0	0
DDOST	dolichyl-diphosphooligosaccharide-protein glycosyltransferase precursor	IPI00297084	51 kDa	1	1	0	3	1	0	1	2	0	2	3	0
VDAC3	Isoform 1 of Voltage-dependent anion-selective channel protein 3	IPI00031804 (+1)	31 kDa	3	1	0	4	2	0	2	2	0	0	0	0
NAP1L1	Nucleosome assembly protein 1-like 1	IPI00023860 (+4)	45 kDa	0	1	1	0	1	3	0	0	3	0	0	5
SFXN3	sideroflexin 3	IPI00793874	36 kDa	0	1	0	2	1	0	0	1	0	4	5	0
PPP1CA	protein phosphatase 1, catalytic subunit, alpha isoform 3	IPI00027423 (+2)	39 kDa	2	3	2	1	1	4	0	0	1	0	0	0
AGK	Isoform 1 of Acylglycerol kinase, mitochondrial precursor	IPI00019353	47 kDa	1	4	0	3	3	0	0	0	0	1	2	0
PSMB2	Proteasome subunit beta type 2	IPI00028006	23 kDa	0	0	2	0	0	1	0	0	4	0	2	5
PSMB1	Proteasome subunit beta type 1 precursor	IPI00025019	26 kDa	0	0	2	0	0	2	0	0	1	0	2	7
HMGB1	High-mobility group box 1	IPI00645948 (+4)	19 kDa	0	0	1	0	0	5	0	0	3	0	0	5
MCM4	DNA replication licensing factor MCM4	IPI00018349	97 kDa	0	0	2	0	1	8	0	0	0	0	0	3
PSMA7	Isoform 1 of Proteasome subunit alpha type 7	IPI00024175	28 kDa	0	1	0	0	0	0	0	0	7	0	1	5
HSPA2	Heat shock-related 70 kDa protein 2	IPI00007702	70 kDa	0	0	0	0	0	0	7	0	18	0	10	22
KHSRP	KH-type splicing regulatory protein	IPI00479786	73 kDa	0	0	0	0	0	5	0	0	3	0	0	6
COPG	98 kDa protein	IPI00001890 (+1)	98 kDa	0	0	0	0	0	0	0	0	7	0	0	7
EPRS	glutamyl-prolyl tRNA synthetase	IPI00013452	171 kDa	0	0	0	0	0	6	0	0	0	0	0	8
MAP4	Isoform 1 of Microtubule-associated protein 4	IPI00396171 (+1)	121 kDa	0	0	0	0	0	0	0	0	3	0	0	11
S100A7	Protein S100-A7	IPI00219806	11 kDa	0	0	0	0	0	0	0	14	0	0	0	0
LRPPRC	Leucine-rich PPR motif-containing protein, mitochondrial precursor	IPI00783271 (+2)	158 kDa	0	1	0	0	0	13	0	0	0	0	0	0
PCBP1	Poly(rC)-binding protein 1	IPI00016610	37 kDa	0	6	2	1	4	2	0	2	3	0	5	5
GNB2L1	Lung cancer oncogene 7	IPI00641950 (+2)	38 kDa	1	0	1	0	1	1	0	0	2	0	2	5
DSTN	Destrin	IPI00473014 (+2)	19 kDa	0	1	0	0	0	1	0	1	4	0	1	5
PSMA6	Proteasome subunit alpha type 6	IPI00029623	27 kDa	0	0	1	0	0	2	0	0	3	0	1	6
GARS	Glycyl-tRNA synthetase	IPI00783097	78 kDa	0	0	2	0	0	3	0	0	3	0	0	5
BXDC1	Brix domain-containing protein 1	IPI00396329	36 kDa	5	3	0	0	3	0	0	0	0	0	2	0
PES1	Isoform 1 of Pescadillo homolog 1	IPI00003768 (+1)	68 kDa	1	5	0	2	5	0	0	0	0	0	0	0
RBP1	Retinol-binding protein I, cellular	IPI00219718	22 kDa	0	3	3	0	1	6	0	0	0	0	0	0
MDH2	Malate dehydrogenase, mitochondrial precursor	IPI00291006	36 kDa	0	0	2	0	0	7	0	0	3	0	0	1
SEPT9	Isoform 3 of Septin-9	IPI00455033 (+3)	48 kDa	0	0	2	0	0	1	0	0	4	0	0	6
MCM2	DNA replication licensing factor MCM2	IPI00184330	102 kDa	0	0	1	0	1	7	0	0	4	0	0	0
PSME1	Proteasome activator complex subunit 1	IPI00030154 (+1)	29 kDa	0	0	0	0	0	1	0	0	7	0	0	5
NUMA1	Isoform 2 of Nuclear mitotic apparatus protein 1	IPI00006196 (+1)	237 kDa	5	7	0	0	0	0	0	0	1	0	0	0
PSIP1	Isoform 1 of PC4 and SFRS1-interacting protein	IPI00028122	60 kDa	5	7	0	0	0	0	0	0	0	0	1	0
NNMT	Nicotinamide N-methyltransferase	IPI00027681	30 kDa	0	0	0	0	0	0	0	0	8	0	1	4
KYNU	Kynureninase	IPI00003818	52 kDa	0	0	0	0	0	0	0	0	4	0	0	9
EXOSC10	Isoform 1 of Exosome component 10	IPI00009464 (+1)	101 kDa	0	3	0	0	10	0	0	0	0	0	0	0
TAGLN	Transgelin	IPI00216138	23 kDa	0	0	0	0	0	0	0	0	2	0	0	11
HIST2H2BE	Histone H2B type 2-E	IPI00003935 (+3)	14 kDa	13	41	0	18	18	0	0	9	0	11	19	0
RPL28	60S ribosomal protein L28	IPI00182533 (+1)	16 kDa	1	3	0	1	2	0	1	0	0	3	1	0
TYMS	Thymidylate synthase	IPI00103732 (+1)	32 kDa	0	5	1	0	2	1	0	1	0	0	2	0
KRT6A	Keratin, type II cytoskeletal 6C	IPI00479403	60 kDa	4	0	0	17	20	0	0	0	14	6	0	0
RARS	Isoform Complexed of Arginyl-tRNA synthetase, cytoplasmic	IPI00004860	75 kDa	0	1	0	0	3	1	0	0	3	0	0	4
APEX1	DNA-(apurinic or apyrimidinic site) lyase	IPI00215911	36 kDa	0	2	3	0	0	3	0	0	1	0	0	3
SSB	Lupus La protein	IPI00009032	47 kDa	0	0	3	0	0	4	0	0	3	0	0	2
ANP32B	Isoform 1 of Acidic leucine-rich nuclear phosphoprotein 32 family member B	IPI00007423 (+1)	29 kDa	0	0	1	0	0	4	0	0	4	0	0	3
NSUN2	tRNA	IPI00306369	86 kDa	0	4	0	0	5	1	0	0	0	0	2	0
NOL10	Isoform 2 of Nucleolar protein 10	IPI00016494 (+1)	75 kDa	1	4	0	3	4	0	0	0	0	0	0	0
PARK7	Protein DJ-1	IPI00298547	20 kDa	0	0	2	0	0	3	0	0	1	0	0	6
ASPH	Uncharacterized protein ASPH	IPI00294834 (+1)	86 kDa	0	0	0	0	0	0	4	1	0	3	4	0
RPS19	40S ribosomal protein S19	IPI00215780	16 kDa	0	0	0	1	0	5	0	0	3	0	0	3
RBM4	Isoform 1 of RNA-binding protein 4	IPI00003704	40 kDa	0	5	0	1	3	0	0	0	0	0	3	0
RUVBL1	Isoform 1 of RuvB-like 1	IPI00021187	50 kDa	0	3	4	0	0	5	0	0	0	0	0	0
PA2G4	Proliferation-associated protein 2G4	IPI00299000 (+2)	44 kDa	0	0	0	0	0	2	0	0	0	0	2	8
CAP1	Adenylyl cyclase-associated protein 1	IPI00008274	52 kDa	0	0	0	0	0	1	0	0	3	0	0	8
EIF2AK2	Interferon-induced, double-stranded RNA-activated protein kinase	IPI00019463	62 kDa	0	5	0	0	6	0	0	0	0	0	1	0
WDR1	Isoform 2 of WD repeat protein 1	IPI00216256 (+1)	58 kDa	0	0	0	0	0	0	0	0	5	0	0	7
SERPINB6	Putative uncharacterized protein DKFZp686I04222	IPI00413451 (+1)	46 kDa	0	0	0	0	0	0	0	0	3	0	0	9
JUP	Junction plakoglobin	IPI00554711 (+1)	82 kDa	0	0	0	0	0	0	0	12	0	0	0	0
SFRS7	Isoform 1 of Splicing factor, arginine/serine-rich 7	IPI00003377 (+2)	27 kDa	0	2	1	1	2	1	0	0	1	2	0	1
SNRPD1	Small nuclear ribonucleoprotein Sm D1	IPI00302850	13 kDa	0	2	1	1	2	3	0	0	1	0	0	1
RBM39	Isoform 1 of RNA-binding protein 39	IPI00163505 (+4)	59 kDa	1	6	0	0	1	1	0	1	0	0	1	0
PSMA4	Proteasome subunit alpha type 4	IPI00299155 (+1)	29 kDa	0	1	0	0	2	0	0	0	3	0	2	3
PSPHL;ACTG1	ACTG1 protein	IPI00794523	28 kDa	0	0	56	0	0	0	14	20	25	11	0	37
SNX3	Isoform 3 of Sorting nexin-3	IPI00815770	19 kDa	0	1	0	0	0	1	0	1	2	0	0	6
SYNCRIP	Isoform 1 of Heterogeneous nuclear ribonucleoprotein Q	IPI00018140 (+3)	70 kDa	0	1	1	0	0	1	0	0	6	0	0	1
AP2M1	AP-2 complex subunit mu-1	IPI00022256 (+2)	50 kDa	0	1	0	0	0	0	1	1	0	4	4	0
ARPC4	Actin-related protein 2/3 complex subunit 4	IPI00554811 (+1)	20 kDa	0	0	2	0	0	3	0	0	3	0	0	3
PMVK	Phosphomevalonate kinase	IPI00220648	22 kDa	0	3	0	0	4	2	0	0	0	0	2	0
UBE2N	Ubiquitin-conjugating enzyme E2 N	IPI00003949	17 kDa	0	0	2	0	0	4	0	0	2	0	0	3
AK1	Adenylate kinase isoenzyme 1	IPI00018342 (+1)	22 kDa	0	0	1	0	0	3	0	0	4	0	0	3
YWHAH	14-3-3 protein eta	IPI00216319	28 kDa	0	0	9	0	0	12	0	0	8	0	0	13
EIF4G2	Eukaryotic translation initiation factor 4 gamma 2	IPI00015952 (+1)	102 kDa	0	1	0	0	2	0	0	0	0	0	6	2
ELAVL1	ELAV-like protein 1	IPI00301936	36 kDa	0	5	0	1	2	0	0	0	0	0	3	0
ELAVL4	Isoform 2 of ELAV-like protein 4	IPI00395507 (+5)	40 kDa	2	6	0	1	2	0	0	0	0	0	0	0
ILF2	Interleukin enhancer-binding factor 2	IPI00005198	43 kDa	0	2	0	4	4	0	0	0	0	0	1	0
PPM1G	Protein phosphatase 1G	IPI00006167	59 kDa	0	6	0	0	3	1	0	0	1	0	0	0
SMC1A	Structural maintenance of chromosomes protein 1A	IPI00291939	143 kDa	0	1	0	1	0	6	0	0	1	0	1	1
AHCY	Adenosylhomocysteinase	IPI00012007	48 kDa	0	0	0	0	0	2	0	0	3	0	0	6
BLVRA	Biliverdin reductase A precursor	IPI00294158	33 kDa	0	0	1	0	0	4	0	0	0	0	0	6
CAPN2	Calpain-2 catalytic subunit precursor	IPI00289758	80 kDa	0	0	0	0	0	0	0	0	5	0	0	6
AZI1	Isoform 1 of 5-azacytidine-induced protein 1	IPI00298883 (+2)	122 kDa	0	0	0	0	0	0	0	0	0	9	2	0
SAR1A	GTP-binding protein SAR1a	IPI00015954	22 kDa	0	0	1	0	1	2	0	1	2	0	1	2
SFRS1	Isoform ASF-1 of Splicing factor, arginine/serine-rich 1	IPI00215884 (+2)	28 kDa	0	0	1	1	1	1	0	0	0	2	2	2
RPL10A	60S ribosomal protein L10a	IPI00412579 (+1)	25 kDa	0	2	0	2	1	0	0	0	0	3	1	1
SLC25A10	Isoform 1 of Mitochondrial dicarboxylate carrier	IPI00015920 (+1)	31 kDa	0	1	0	2	2	0	0	0	0	2	3	0
PTGES3	Prostaglandin E synthase 3	IPI00015029 (+2)	19 kDa	0	1	1	0	0	3	0	0	2	0	0	3
RPL12	60S ribosomal protein L12	IPI00024933 (+1)	18 kDa	0	2	0	0	3	3	0	0	1	0	0	1
COL1A1	Collagen alpha-1(I) chain precursor	IPI00297646	139 kDa	0	0	0	0	0	0	1	0	1	3	1	4
HPRT1	Hypoxanthine-guanine phosphoribosyltransferase	IPI00218493	25 kDa	0	0	1	0	0	4	0	0	3	0	0	2
LOC440055	Uncharacterized protein ENSP00000302331	IPI00456898 (+1)	15 kDa	0	1	0	0	0	4	0	0	2	0	0	3
KARS	Lysyl-tRNA synthetase	IPI00014238 (+1)	68 kDa	0	0	1	0	0	2	0	0	4	0	0	3
RBMX	Heterogeneous nuclear ribonucleoprotein G	IPI00304692	42 kDa	2	5	0	1	2	0	0	0	0	0	0	0
NACA	Nascent polypeptide-associated complex subunit alpha	IPI00023748 (+1)	23 kDa	0	0	2	0	0	1	0	0	1	0	0	6
AP1B1	Isoform A of AP-1 complex subunit beta-1	IPI00328257 (+2)	105 kDa	0	0	0	0	0	3	0	0	4	0	0	3
RPL38	60S ribosomal protein L38	IPI00215790	8 kDa	0	0	0	4	4	2	0	0	0	0	0	0
USP11	ubiquitin specific protease 11	IPI00184533	110 kDa	0	3	0	0	5	2	0	0	0	0	0	0
ARCN1	Putative uncharacterized protein DKFZp686M09245	IPI00298520 (+1)	62 kDa	0	0	0	0	0	1	0	0	3	0	0	6
FUBP1	Isoform 1 of Far upstream element-binding protein 1	IPI00375441 (+2)	68 kDa	0	0	0	0	0	6	0	0	1	0	0	2
AP2A1	Isoform B of AP-2 complex subunit alpha-1	IPI00256684 (+2)	105 kDa	0	0	0	0	0	0	0	1	0	3	6	0
VIL2	Villin 2	IPI00746388 (+1)	70 kDa	0	0	0	0	0	2	0	0	14	0	0	11
CAPN1	Calpain-1 catalytic subunit	IPI00011285	82 kDa	0	0	0	0	0	0	0	0	5	0	0	5
PABPC1	Isoform 1 of Polyadenylate-binding protein 1	IPI00008524 (+2)	71 kDa	0	0	0	0	0	0	0	0	4	0	0	6
APOLD1;DDX47	Probable ATP-dependent RNA helicase DDX47	IPI00023972 (+1)	51 kDa	0	7	0	0	3	0	0	0	0	0	0	0
UNC84A	91 kDa protein	IPI00401147 (+2)	91 kDa	0	0	0	0	0	0	0	0	0	7	3	0
FHL1	Four and a half LIM domains 1 variant	IPI00014398 (+1)	34 kDa	0	0	0	0	0	0	0	0	3	0	0	7
DARS	Aspartyl-tRNA synthetase, cytoplasmic	IPI00216951	57 kDa	0	1	0	0	0	0	0	0	0	0	0	9
S100A9	Protein S100-A9	IPI00027462	13 kDa	0	0	0	0	0	0	0	10	0	0	0	0
SPTAN1	Uncharacterized protein SPTAN1	IPI00478292 (+4)	285 kDa	0	0	0	0	0	10	0	0	0	0	0	0
SPTBN1	Isoform Long of Spectrin beta chain, brain 1	IPI00005614 (+3)	275 kDa	0	0	0	0	0	10	0	0	0	0	0	0
RPL19	60S ribosomal protein L19	IPI00025329	23 kDa	1	0	0	2	2	0	1	0	0	2	1	0
RPS20	40S ribosomal protein S20	IPI00012493 (+1)	13 kDa	0	1	0	0	0	2	0	0	0	2	2	2
OLA1	Isoform 1 of Putative GTP-binding protein 9	IPI00290416	45 kDa	0	1	1	0	0	1	0	0	2	0	0	4
SEC61A1	Isoform 1 of Protein transport protein Sec61 subunit alpha isoform 1	IPI00218466	52 kDa	1	0	0	0	0	0	2	2	0	3	1	0
SF3B2	Putative uncharacterized protein DKFZp781L0540	IPI00477803 (+1)	91 kDa	0	1	2	0	0	4	0	0	1	0	0	1
ATP5J2	Isoform 2 of ATP synthase f chain, mitochondrial	IPI00219291 (+3)	10 kDa	0	0	0	2	2	0	3	2	0	0	0	0
HSPA9	Stress-70 protein, mitochondrial precursor	IPI00007765	74 kDa	0	1	0	0	0	3	3	0	2	0	0	0
SET	Isoform 2 of Protein SET	IPI00301311 (+3)	32 kDa	0	0	3	0	0	2	0	0	1	0	0	3
RPSA	Ribosomal protein SA	IPI00413108 (+2)	33 kDa	0	0	3	0	0	2	0	0	1	0	0	3
PSMD3	26S proteasome non-ATPase regulatory subunit 3	IPI00011603	61 kDa	0	0	1	0	0	1	0	0	3	0	0	4
TARS	Threonyl-tRNA synthetase, cytoplasmic	IPI00329633	83 kDa	0	0	1	0	0	4	0	0	1	0	0	3
PAICS	Multifunctional protein ADE2	IPI00217223	50 kDa	0	0	1	0	0	3	0	0	1	0	0	4
PSMA2	Proteasome subunit alpha type 2	IPI00219622	26 kDa	0	0	1	0	0	4	0	0	1	0	0	3
GDI1	Rab GDP dissociation inhibitor alpha	IPI00010154	51 kDa	0	0	5	0	0	6	0	0	4	0	0	13
PSMD1	Isoform 1 of 26S proteasome non-ATPase regulatory subunit 1	IPI00299608 (+1)	106 kDa	0	0	0	0	0	4	0	0	3	0	0	2
RPL5	60S ribosomal protein L5	IPI00000494	34 kDa	3	4	0	0	0	0	0	0	0	0	0	2
UBE2L3	Ubiquitin-conjugating enzyme E2 L3	IPI00021347	18 kDa	0	0	0	0	0	3	0	0	3	0	0	3
NARS	Asparaginyl-tRNA synthetase, cytoplasmic	IPI00306960 (+1)	63 kDa	0	0	0	0	0	3	0	0	2	0	0	4
EIF6	Eukaryotic translation initiation factor 6	IPI00010105	27 kDa	0	0	0	0	0	3	0	0	2	0	0	4
RRS1	Ribosome biogenesis regulatory protein homolog	IPI00014253	41 kDa	2	5	0	0	2	0	0	0	0	0	0	0
LBR	Lamin-B receptor	IPI00292135	71 kDa	0	1	0	2	6	0	0	0	0	0	0	0
WARS	Tryptophanyl-tRNA synthetase, cytoplasmic	IPI00295400	53 kDa	0	0	0	0	0	1	0	0	3	0	0	5
EIF3B	Isoform 1 of Eukaryotic translation initiation factor 3 subunit 9	IPI00396370 (+2)	92 kDa	0	0	0	0	0	3	0	0	1	0	0	5
PGD	6-phosphogluconate dehydrogenase, decarboxylating	IPI00219525 (+1)	53 kDa	0	0	2	0	0	6	0	0	1	0	0	0
GPSN2	Isoform 1 of Synaptic glycoprotein SC2	IPI00100656	36 kDa	0	0	0	0	0	0	1	0	0	4	4	0
CRNKL1	Isoform 1 of Crooked neck-like protein 1	IPI00177437 (+2)	100 kDa	0	4	0	0	5	0	0	0	0	0	0	0
PSMA5	Proteasome subunit alpha type 5	IPI00291922	26 kDa	0	0	0	0	0	0	0	0	3	0	0	6
TEX10	Testis-expressed sequence 10 protein	IPI00549664	106 kDa	0	4	0	0	5	0	0	0	0	0	0	0
FNDC3B	Isoform 1 of Fibronectin type III domain-containing protein 3B	IPI00217490	133 kDa	0	0	0	0	0	0	0	2	0	0	7	0
EEF1D	Elongation factor 1-delta	IPI00023048 (+1)	31 kDa	0	0	0	0	0	0	0	0	2	0	0	7
DBN1	Drebrin	IPI00003406 (+2)	71 kDa	1	1	1	0	0	3	0	0	2	0	0	0
PAFAH1B3	Platelet-activating factor acetylhydrolase IB subunit gamma	IPI00014808	26 kDa	0	1	1	0	2	2	0	0	0	0	0	2
DDX24	ATP-dependent RNA helicase DDX24	IPI00006987	96 kDa	1	2	0	0	2	0	0	0	0	1	2	0
LYAR	Cell growth-regulating nucleolar protein	IPI00015838	44 kDa	3	2	0	1	1	0	0	0	0	0	1	0
PAFAH1B2	Platelet-activating factor acetylhydrolase IB subunit beta	IPI00026546	26 kDa	0	1	0	0	1	4	0	0	1	0	0	1
SRM	Spermidine synthase	IPI00292020	34 kDa	0	2	0	0	2	1	0	0	0	0	2	1
CNP	Isoform CNPI of 2',3'-cyclic-nucleotide 3'-phosphodiesterase	IPI00220993 (+1)	45 kDa	1	1	0	0	0	0	1	0	0	3	2	0
VRK1	Serine/threonine-protein kinase VRK1	IPI00019640	45 kDa	0	3	0	1	2	0	0	0	0	0	2	0
FUS	Isoform Short of RNA-binding protein FUS	IPI00221354 (+3)	53 kDa	0	0	3	0	0	2	0	0	1	0	0	2
CDC42	Isoform 2 of Cell division control protein 42 homolog precursor	IPI00016786 (+1)	21 kDa	0	0	3	0	0	3	0	0	1	0	0	1
GART	Isoform Long of Trifunctional purine biosynthetic protein adenosine-3	IPI00025273	108 kDa	0	1	1	0	0	5	0	0	1	0	0	0
TPT1	Tumor protein, translationally-controlled 1	IPI00009943 (+1)	22 kDa	0	0	0	0	0	1	0	0	2	0	1	4
STMN1	Stathmin	IPI00479997 (+3)	17 kDa	0	0	1	0	0	1	0	0	1	0	0	5
HBA1;HBA2	Hemoglobin subunit alpha	IPI00410714 (+1)	15 kDa	0	0	0	2	1	0	4	1	0	0	0	0
SRPRB	Signal recognition particle receptor subunit beta	IPI00295098	30 kDa	0	0	0	1	0	0	0	1	0	3	3	0
RUVBL2	RuvB-like 2	IPI00009104	51 kDa	0	1	1	0	0	5	0	0	0	0	0	1
SNRPD2	Small nuclear ribonucleoprotein Sm D2	IPI00017963	14 kDa	0	0	1	0	0	5	0	0	1	0	0	1
STOM	Erythrocyte band 7 integral membrane protein	IPI00219682	32 kDa	0	0	0	0	0	0	1	3	0	3	1	0
HELLS	Isoform 1 of Lymphoid-specific helicase	IPI00010590	97 kDa	0	3	0	0	3	0	0	0	1	0	1	0
DDB1	DNA damage-binding protein 1	IPI00293464 (+1)	127 kDa	0	0	0	0	0	2	0	0	3	0	0	3
SAE2	SUMO-activating enzyme subunit 2	IPI00023234	71 kDa	0	0	0	0	0	3	0	0	2	0	0	3
CASP1	Isoform Alpha of Caspase-1 precursor	IPI00021800 (+2)	45 kDa	0	0	0	0	0	0	0	0	2	0	2	4
DDX50	ATP-dependent RNA helicase DDX50	IPI00031554	83 kDa	3	0	0	0	9	0	0	0	0	0	6	0
UBE2V2	Ubiquitin-conjugating enzyme E2 variant 2	IPI00019600	16 kDa	0	0	0	0	0	2	0	0	2	0	0	4
ALDOC	Fructose-bisphosphate aldolase C	IPI00418262	39 kDa	0	0	1	0	0	3	0	0	0	0	0	6
GTF3C3	Isoform 1 of General transcription factor 3C polypeptide 3	IPI00015806	101 kDa	0	1	0	0	4	0	0	0	0	0	3	0
ENAH	Isoform 2 of Protein enabled homolog	IPI00374054 (+2)	64 kDa	0	0	0	0	0	1	0	0	4	0	0	3
SMC2	Isoform 1 of Structural maintenance of chromosomes protein 2	IPI00007927	136 kDa	0	0	0	0	0	5	0	0	1	0	0	2
RAB7A	Ras-related protein Rab-7a	IPI00016342	23 kDa	0	0	0	0	0	4	3	0	0	0	0	1
RAC1	ras-related C3 botulinum toxin substrate 1 isoform Rac1c	IPI00394837	17 kDa	0	0	0	0	0	5	0	0	0	1	1	1
LAP3	Isoform 1 of Cytosol aminopeptidase	IPI00419237 (+1)	56 kDa	0	0	0	0	0	1	0	0	2	0	0	5
TBL2	Transducin beta-like 2 protein	IPI00000948	50 kDa	0	0	0	0	0	0	0	0	0	4	4	0
CAST	Isoform 2 of Calpastatin	IPI00220857 (+10)	75 kDa	0	0	0	0	0	0	0	0	3	0	0	5
NOC4L	Nucleolar complex protein 4 homolog	IPI00031661 (+1)	58 kDa	0	5	0	0	3	0	0	0	0	0	0	0
CRMP1	Dihydropyrimidinase-related protein 1	IPI00414123 (+1)	62 kDa	0	0	5	0	0	8	0	0	0	0	0	0
PLEKHC1	Isoform 1 of Pleckstrin homology domain-containing family C member 1	IPI00000856 (+1)	78 kDa	0	0	0	0	0	0	0	0	5	0	0	3
LEPRE1	Isoform 3 of Prolyl 3-hydroxylase 1 precursor	IPI00045839 (+1)	91 kDa	0	0	0	0	0	0	0	0	4	0	0	4
CRYAB	Alpha-crystallin B chain	IPI00021369	20 kDa	0	0	0	0	0	0	0	0	4	0	0	4
EEA1	Early endosome antigen 1	IPI00329536	162 kDa	0	0	0	0	0	0	0	0	6	0	0	2
PSMB3	Proteasome subunit beta type 3	IPI00028004	23 kDa	0	0	1	0	0	3	0	0	1	0	1	1
ILF3	Isoform 5 of Interleukin enhancer-binding factor 3	IPI00219330 (+5)	75 kDa	0	0	0	3	1	1	0	0	0	0	1	1
NUP155	Isoform 1 of Nuclear pore complex protein Nup155	IPI00026625 (+1)	155 kDa	0	2	0	0	1	0	1	0	0	1	2	0
SLC25A4	ADP/ATP translocase 1	IPI00022891	33 kDa	10	11	0	15	17	0	0	0	0	0	0	0
PSME3	Isoform 1 of Proteasome activator complex subunit 3	IPI00030243 (+1)	30 kDa	0	0	2	0	0	2	0	0	2	0	0	1
EIF2S1	Eukaryotic translation initiation factor 2 subunit 1	IPI00219678	36 kDa	2	2	0	2	0	0	0	0	0	0	1	0
ATP5A1	ATP synthase subunit alpha, mitochondrial precursor	IPI00440493 (+2)	60 kDa	1	1	0	2	3	0	0	0	0	0	0	0
ACP1	Isoform 1 of Low molecular weight phosphotyrosine protein phosphatase	IPI00219861	18 kDa	0	1	0	0	1	2	0	0	0	0	0	3
EIF3C	Eukaryotic translation initiation factor 3 subunit 8	IPI00016910 (+2)	105 kDa	0	0	0	0	1	1	0	0	2	0	0	3
C4orf27	Uncharacterized protein C4orf27	IPI00016532	39 kDa	0	3	0	0	2	0	0	0	0	0	2	0
MYEF2	Isoform 2 of Myelin expression factor 2	IPI00386418 (+1)	62 kDa	0	3	0	2	2	0	0	0	0	0	0	0
SOD1	Uncharacterized protein SOD1	IPI00218733 (+1)	16 kDa	0	0	0	0	0	3	0	0	2	0	0	2
GLO1	Lactoylglutathione lyase	IPI00220766	21 kDa	0	0	0	0	0	3	0	0	2	0	0	2
CYCS	Cytochrome c	IPI00465315	12 kDa	0	0	0	0	0	2	0	0	3	0	0	2
CACYBP	Isoform 1 of Calcyclin-binding protein	IPI00395627 (+2)	26 kDa	0	0	1	0	0	2	0	0	0	0	0	4
DNM1L	Isoform 5 of Dynamin-1-like protein	IPI00037283 (+4)	79 kDa	0	0	1	0	0	4	0	0	0	0	0	2
HNRPUL1	Isoform 1 of Heterogeneous nuclear ribonucleoprotein U-like protein 1	IPI00013070 (+2)	96 kDa	0	1	0	0	2	0	0	0	0	0	4	0
TNPO1	transportin 1 isoform 1	IPI00024364 (+1)	102 kDa	0	0	0	0	0	4	0	0	1	0	0	2
SMU1	Smu-1 suppressor of mec-8 and unc-52 protein homolog	IPI00305833	58 kDa	2	4	0	0	1	0	0	0	0	0	0	0
GSPT1	G1 to S phase transition protein 1 homolog	IPI00218829	69 kDa	0	0	1	0	0	0	0	0	2	0	0	4
MYLK	Isoform 2 of Myosin light chain kinase, smooth muscle	IPI00221255 (+8)	203 kDa	0	0	0	0	0	0	0	0	2	0	3	2
WDR46	WD repeat protein 46	IPI00023126 (+4)	68 kDa	2	1	0	2	2	0	0	0	0	0	0	0
COIL	Coilin	IPI00006442	63 kDa	1	4	0	0	2	0	0	0	0	0	0	0
HEATR1	HEAT repeat-containing protein 1	IPI00024279 (+1)	242 kDa	1	5	0	0	1	0	0	0	0	0	0	0
AATF	Uncharacterized protein AATF	IPI00302238 (+1)	63 kDa	0	3	0	0	4	0	0	0	0	0	0	0
RDX	Radixin	IPI00017367	69 kDa	0	0	0	0	0	0	0	0	13	0	0	10
EFHD2	EF-hand domain-containing protein 2	IPI00060181	27 kDa	0	0	0	0	0	0	0	0	3	0	0	4
CYFIP1	Isoform 1 of Cytoplasmic FMR1-interacting protein 1	IPI00644231	145 kDa	0	0	0	0	0	3	0	0	4	0	0	0
FKBP4	FK506-binding protein 4	IPI00219005	52 kDa	0	0	0	0	0	4	0	0	0	0	0	3
SF3A1	Splicing factor 3 subunit 1	IPI00017451	89 kDa	0	0	2	0	0	5	0	0	0	0	0	0
FKBP9	FK506-binding protein 9 precursor	IPI00182126	63 kDa	0	0	0	0	0	0	0	0	5	0	0	2
SMC4	Isoform 1 of Structural maintenance of chromosomes protein 4	IPI00411559	147 kDa	0	0	0	0	0	5	0	0	0	0	0	2
GSR	Isoform Mitochondrial of Glutathione reductase, mitochondrial precursor	IPI00016862 (+1)	56 kDa	0	0	0	0	0	0	0	0	2	0	0	5
CTTN	Src substrate cortactin	IPI00029601 (+1)	62 kDa	0	0	0	0	0	0	0	0	2	0	0	5
LGALS3	Galectin-3	IPI00465431	26 kDa	0	0	0	0	0	0	0	0	1	0	0	6
ZC3HAV1	Isoform 1 of Zinc finger CCCH type antiviral protein 1	IPI00410067 (+1)	101 kDa	0	0	0	0	0	0	0	1	0	0	6	0
PSME2	Proteasome activator complex subunit 2	IPI00384051 (+1)	27 kDa	0	0	0	0	0	0	0	0	6	0	0	1
SF3B3	Isoform 1 of Splicing factor 3B subunit 3	IPI00300371	136 kDa	0	0	0	0	0	5	0	0	0	0	0	2
TCERG1	Isoform 1 of Transcription elongation regulator 1	IPI00247871 (+1)	124 kDa	0	0	0	0	0	7	0	0	0	0	0	0
MAGED2	Isoform 1 of Melanoma-associated antigen D2	IPI00009542 (+3)	65 kDa	0	2	0	0	5	0	0	0	0	0	0	0
LOC643509;DHFR	Dihydrofolate reductase	IPI00030357	29 kDa	0	1	0	0	1	2	0	0	0	0	2	0
-	Putative ubiquitin-conjugating enzyme E2 D3-like protein	IPI00024013 (+7)	17 kDa	0	1	0	0	0	2	0	0	2	0	0	1
LMNB1	Lamin-B1	IPI00217975 (+1)	66 kDa	2	0	0	2	1	0	0	0	1	0	0	0
ATP6V1A	Vacuolar ATP synthase catalytic subunit A	IPI00007682	68 kDa	0	0	1	0	0	1	0	0	1	0	0	3
TNPO3	Isoform 2 of Transportin-3	IPI00395694 (+1)	104 kDa	0	0	1	0	0	1	0	0	1	0	0	3
CTPS	CTP synthase 1	IPI00290142	67 kDa	0	0	1	0	0	1	0	0	1	0	0	3
EIF4H;LOC653994	Isoform Long of Eukaryotic translation initiation factor 4H	IPI00014263 (+1)	27 kDa	0	0	0	0	0	1	0	0	2	0	1	2
RAB5C	Ras-related protein Rab-5C	IPI00016339	23 kDa	0	0	0	0	0	1	1	0	2	0	0	2
IMMT	Isoform 1 of Mitochondrial inner membrane protein	IPI00009960 (+2)	84 kDa	0	0	0	1	0	0	2	0	0	2	1	0
UPF1	Isoform 1 of Regulator of nonsense transcripts 1	IPI00034049 (+1)	124 kDa	0	0	0	0	0	2	0	0	2	0	1	1
SURF4	Isoform 1 of Surfeit locus protein 4	IPI00005737 (+2)	30 kDa	0	1	0	0	0	0	2	1	0	0	2	0
NOL9	Nucleolar protein 9	IPI00002902	79 kDa	1	1	0	0	3	0	0	0	0	1	0	0
PTRF	Isoform 1 of Polymerase I and transcript release factor	IPI00176903	43 kDa	0	0	0	0	0	0	1	1	0	1	3	0
CAPZA1	F-actin-capping protein subunit alpha-1	IPI00005969	33 kDa	0	0	1	0	0	0	0	0	2	0	0	3
DUT	Isoform DUT-M of Deoxyuridine 5'-triphosphate nucleotidohydrolase, mitochondrial precursor	IPI00013679 (+3)	27 kDa	0	0	2	0	0	1	0	0	0	0	0	3
XPO5	Isoform 1 of Exportin-5	IPI00640703 (+1)	136 kDa	0	0	2	0	0	2	0	0	2	0	0	0
NXF1	Nuclear RNA export factor 1	IPI00033153	70 kDa	1	2	0	0	3	0	0	0	0	0	0	0
PRR6	Isoform 3 of Proline-rich protein 6	IPI00376481 (+1)	30 kDa	1	0	0	3	2	0	0	0	0	0	0	0
-	Histone 2, H3, pseudogene 2	IPI00455457	15 kDa	48	0	0	26	17	0	0	0	0	0	0	0
SUB1	Activated RNA polymerase II transcriptional coactivator p15	IPI00221222	14 kDa	0	0	0	0	0	2	0	0	1	0	0	3
ENO2	Gamma-enolase	IPI00216171	47 kDa	0	0	0	0	0	15	0	0	35	0	0	4
GSTO1	Glutathione transferase omega-1	IPI00019755 (+1)	28 kDa	0	0	0	0	0	1	0	0	2	0	0	3
CMPK	cytidylate kinase	IPI00219953	26 kDa	0	0	0	0	0	1	0	0	3	0	0	2
DKC1	H/ACA ribonucleoprotein complex subunit 4	IPI00221394 (+2)	58 kDa	3	2	0	0	1	0	0	0	0	0	0	0
TMCO1	Isoform 1 of Transmembrane and coiled-coil domain-containing protein 1	IPI00026111 (+1)	21 kDa	0	0	0	0	0	0	0	1	0	3	2	0
RPL36	60S ribosomal protein L36	IPI00216237	12 kDa	0	2	0	3	0	0	0	0	0	0	0	1
RHEB	GTP-binding protein Rheb precursor	IPI00016669	20 kDa	0	1	0	0	0	1	0	0	0	0	0	4
NUP93	Nuclear pore complex protein Nup93	IPI00397904	93 kDa	0	0	0	2	3	0	0	0	0	0	1	0
HTRA1	Serine protease HTRA1 precursor	IPI00003176 (+1)	51 kDa	0	0	0	0	0	0	2	2	0	0	2	0
HIP2	Isoform 1 of Ubiquitin-conjugating enzyme E2-25 kDa	IPI00021370	22 kDa	0	0	0	0	0	1	0	0	1	0	0	4
TXN	Thioredoxin	IPI00216298 (+1)	12 kDa	0	0	0	0	0	1	0	0	1	0	0	4
TUBB4	Tubulin beta-4 chain	IPI00023598	50 kDa	0	0	36	0	0	37	0	0	36	0	0	0
WDR3	WD repeat protein 3	IPI00009471	106 kDa	1	4	0	0	1	0	0	0	0	0	0	0
UBE1L2	Isoform 1 of Ubiquitin-activating enzyme E1-like protein 2	IPI00023647	118 kDa	0	0	0	0	0	1	0	0	4	0	0	1
GMPS	GMP synthase	IPI00029079	77 kDa	0	0	0	0	0	1	0	0	2	0	0	3
CARS	cysteinyl-tRNA synthetase isoform c	IPI00027443 (+3)	95 kDa	0	0	0	0	0	1	0	0	1	0	0	4
HNRPLL	Stromal RNA regulating factor	IPI00745396 (+2)	56 kDa	0	4	0	0	2	0	0	0	0	0	0	0
LIG3	ligase III, DNA, ATP-dependent isoform alpha precursor	IPI00029081 (+1)	113 kDa	0	2	0	0	4	0	0	0	0	0	0	0
PGLS	6-phosphogluconolactonase	IPI00029997	28 kDa	0	0	0	0	0	0	0	0	4	0	0	2
VDP	Putative uncharacterized protein DKFZp451D234	IPI00031583 (+1)	109 kDa	0	0	0	0	0	0	0	0	2	0	0	4
FKBP3	FK506-binding protein 3	IPI00024157	25 kDa	0	0	0	0	0	0	0	0	2	0	0	4
SLC16A1	Monocarboxylate transporter 1	IPI00024650	54 kDa	0	0	0	0	0	0	3	0	0	3	0	0
PDCD6IP	PDCD6IP protein	IPI00246058	97 kDa	0	0	0	0	0	4	0	0	2	0	0	0
COTL1	Coactosin-like protein	IPI00017704	16 kDa	0	0	0	0	0	0	0	0	2	0	0	4
DDX27	Probable ATP-dependent RNA helicase DDX27	IPI00293078	90 kDa	0	1	0	0	5	0	0	0	0	0	0	0
FABP5;LOC728641	Fatty acid-binding protein, epidermal	IPI00007797	15 kDa	0	0	0	0	0	1	0	5	0	0	0	0
RANBP1	Ran-specific GTPase-activating protein	IPI00414127	23 kDa	0	0	0	0	0	3	0	0	0	0	0	3
SMARCC2	Isoform 2 of SWI/SNF-related matrix-associated actin-dependent regulator of chromatin subfamily C member 2	IPI00150057 (+1)	125 kDa	0	0	0	0	0	5	0	0	1	0	0	0
PSMA1	Isoform Short of Proteasome subunit alpha type 1	IPI00016832 (+1)	30 kDa	0	0	0	0	0	0	0	0	1	0	0	5
SARS	Seryl-tRNA synthetase, cytoplasmic	IPI00220637 (+1)	59 kDa	0	0	0	0	0	0	0	0	1	0	0	5
CBR1	Carbonyl reductase [NADPH] 1	IPI00295386	30 kDa	0	0	0	0	0	0	0	0	2	0	0	4
ATP2A2	Isoform SERCA2A of Sarcoplasmic/endoplasmic reticulum calcium ATPase 2	IPI00177817 (+4)	110 kDa	0	0	0	0	0	0	5	1	0	0	0	0
SMC3	Structural maintenance of chromosomes protein 3	IPI00219420	142 kDa	0	0	0	0	0	5	0	0	0	0	0	1
DCLK1	Isoform 2 of Serine/threonine-protein kinase DCLK1	IPI00004560 (+1)	82 kDa	0	0	0	0	0	0	0	0	5	0	0	1
TPM3	29 kDa protein	IPI00178083 (+7)	29 kDa	0	0	0	0	0	0	0	0	0	0	0	6
PALLD	palladin	IPI00292009	122 kDa	0	0	0	0	0	0	0	0	0	0	0	6
APRT	Adenine phosphoribosyltransferase	IPI00218693 (+1)	20 kDa	0	0	1	0	0	1	0	0	1	0	0	2
PPP1R7	Isoform 1 of Protein phosphatase 1 regulatory subunit 7	IPI00033600 (+1)	42 kDa	0	0	1	0	0	2	0	0	1	0	0	1
NOLA1	Isoform 2 of H/ACA ribonucleoprotein complex subunit 1	IPI00607820 (+1)	21 kDa	1	1	0	0	0	0	0	0	0	2	1	0
ATP5B	ATP synthase subunit beta, mitochondrial precursor	IPI00303476	57 kDa	2	1	0	0	0	0	1	0	1	0	0	0
NRAS	91 kDa protein	IPI00398121 (+3)	91 kDa	0	0	0	0	1	1	0	0	0	0	1	2
PRKRA	Isoform 1 of Interferon-inducible double stranded RNA-dependent protein kinase activator A	IPI00021167 (+2)	34 kDa	1	2	0	0	1	0	0	0	0	0	1	0
RAP1B	Ras-related protein Rap-1b precursor	IPI00015148 (+2)	21 kDa	0	0	0	0	0	0	2	1	1	1	0	0
CAD	CAD protein	IPI00301263	243 kDa	0	0	1	0	0	2	0	0	2	0	0	0
DCX	Doublecortex; lissencephaly, X-linked	IPI00216744 (+7)	50 kDa	0	0	1	0	2	2	0	0	0	0	0	0
HDGF	Hepatoma-derived growth factor	IPI00020956	27 kDa	0	0	2	0	0	1	0	0	0	0	0	2
ASNA1	Uncharacterized protein ASNA1	IPI00013466 (+1)	40 kDa	0	0	0	0	0	1	0	0	2	0	0	2
RHOC	Rho-related GTP-binding protein RhoC precursor	IPI00027434 (+1)	22 kDa	0	0	1	0	0	2	0	0	2	0	0	0
MIF	Macrophage migration inhibitory factor	IPI00293276 (+1)	12 kDa	0	0	0	0	0	2	0	0	1	0	0	2
UBE2M	NEDD8-conjugating enzyme Ubc12	IPI00022597	21 kDa	0	0	0	0	0	2	0	0	1	0	0	2
NDUFA10	NADH dehydrogenase [ubiquinone] 1 alpha subcomplex subunit 10, mitochondrial precursor	IPI00029561	41 kDa	0	0	0	0	1	0	2	2	0	0	0	0
PSMB6	20 kDa protein	IPI00789119	20 kDa	0	0	1	0	0	2	0	0	0	0	0	2
RRP1B	Isoform 1 of RRP1-like protein B	IPI00290952	84 kDa	1	1	0	0	3	0	0	0	0	0	0	0
CNDP2	Cytosolic non-specific dipeptidase	IPI00177728 (+1)	53 kDa	0	0	0	0	0	1	0	0	1	0	0	3
HSD17B12	17 kDa protein	IPI00797880 (+2)	17 kDa	0	0	0	0	0	0	1	2	0	0	2	0
MKI67IP	MKI67 FHA domain-interacting nucleolar phosphoprotein	IPI00154590	34 kDa	1	3	0	0	1	0	0	0	0	0	0	0
TINP1	TGF-beta-inducible nuclear protein 1	IPI00007089	30 kDa	1	3	0	1	0	0	0	0	0	0	0	0
TSN	Translin	IPI00018768	26 kDa	0	0	0	0	0	3	0	0	1	0	0	1
SFRS6	Isoform SRP55-1 of Splicing factor, arginine/serine-rich 6	IPI00012345 (+2)	40 kDa	0	3	0	0	1	0	0	0	0	0	0	1
EHD2	EH domain-containing protein 2	IPI00100980	61 kDa	0	0	0	0	0	0	0	1	3	0	0	1
ATXN2L	Isoform 1 of Ataxin-2-like protein	IPI00456359 (+7)	113 kDa	0	0	1	0	0	2	0	0	0	0	0	2
STAT3	88 kDa protein	IPI00298887 (+3)	88 kDa	0	0	0	0	0	0	0	0	2	0	2	1
HARS	Histidyl-tRNA synthetase, cytoplasmic	IPI00021808	57 kDa	0	1	0	0	0	1	0	0	0	0	0	3
YKT6	Synaptobrevin homolog YKT6	IPI00008569	22 kDa	0	0	0	0	0	3	0	0	1	0	0	1
NOC3L	Nucleolar complex protein 3 homolog	IPI00102815 (+1)	93 kDa	0	3	0	0	2	0	0	0	0	0	0	0
FKBP8	FK506-binding protein 8	IPI00328161 (+1)	45 kDa	0	3	0	0	2	0	0	0	0	0	0	0
IPO4	Isoform 1 of Importin-4	IPI00156374 (+1)	119 kDa	0	3	0	0	2	0	0	0	0	0	0	0
PSMB5	Putative uncharacterized protein DKFZp686I0180 (Fragment)	IPI00375704 (+1)	29 kDa	0	0	0	0	0	2	0	0	0	0	0	3
TMOD1	Tropomodulin-1	IPI00002375	41 kDa	0	2	0	0	3	0	0	0	0	0	0	0
EML4	Echinoderm microtubule-associated protein-like 4	IPI00001466	109 kDa	0	0	0	0	0	3	0	0	0	0	0	2
PRDX4	Peroxiredoxin-4	IPI00011937 (+1)	31 kDa	0	0	0	0	0	0	0	0	4	0	0	3
QARS	Glutaminyl-tRNA synthetase	IPI00026665	90 kDa	0	0	0	0	0	3	0	0	0	0	0	2
FAM129B	Niban-like protein	IPI00456750 (+1)	83 kDa	0	0	0	0	0	0	0	0	3	0	0	2
P4HA1	Isoform 1 of Prolyl 4-hydroxylase subunit alpha-1 precursor	IPI00009923 (+1)	61 kDa	0	0	0	0	0	0	0	0	2	0	0	3
ZYX	Zyxin	IPI00020513	67 kDa	0	0	0	0	0	0	0	0	2	0	0	3
PSMA3	Isoform 2 of Proteasome subunit alpha type 3	IPI00171199 (+1)	28 kDa	0	0	0	0	0	0	0	0	2	0	0	3
RAB11B	Ras-related protein Rab-11B	IPI00020436	24 kDa	0	0	0	0	0	3	0	0	0	0	0	2
ARPC1B	Actin-related protein 2/3 complex subunit 1B	IPI00005160 (+1)	41 kDa	0	0	0	0	0	0	0	0	2	0	0	3
ESD	S-formylglutathione hydrolase	IPI00411706	31 kDa	0	0	0	0	0	0	0	0	2	0	0	3
ACTR1A	Alpha-centractin	IPI00029468	43 kDa	0	0	0	0	0	2	0	0	0	0	0	3
RPA1	Replication protein A 70 kDa DNA-binding subunit	IPI00020127	68 kDa	0	2	0	0	3	0	0	0	0	0	0	0
NRD1	Nardilysin	IPI00243221 (+4)	139 kDa	0	0	0	0	0	2	0	0	0	0	0	3
FLJ10292	Protein mago nashi homolog 2	IPI00059292 (+2)	17 kDa	0	0	0	0	0	3	0	0	0	0	0	2
RSU1	Ras suppressor protein 1	IPI00017256 (+2)	32 kDa	0	0	0	0	0	0	0	0	3	0	0	2
IGF2BP3	Isoform 1 of Insulin-like growth factor 2 mRNA-binding protein 3	IPI00658000	64 kDa	0	1	0	0	4	0	0	0	0	0	0	0
ATAD2	Isoform 1 of ATPase family AAA domain-containing protein 2	IPI00170548	159 kDa	0	1	0	0	0	0	0	0	0	0	4	0
LOC151579	similar to basic leucine zipper and W2 domains 1	IPI00005681 (+2)	32 kDa	0	1	0	0	0	0	0	0	0	0	0	4
PSMB4	Proteasome subunit beta type 4 precursor	IPI00555956	29 kDa	0	0	0	0	0	1	0	0	0	0	0	4
SEPT7	Isoform 1 of Septin-7	IPI00033025 (+1)	51 kDa	0	0	0	0	0	0	0	0	2	0	0	6
PFKM	CDNA FLJ44241 fis, clone THYMU3008436, highly similar to 6- phosphofructokinase, muscle type	IPI00465179 (+1)	93 kDa	0	0	0	0	0	5	0	0	2	0	0	0
PRKAR1A	cAMP-dependent protein kinase type I-alpha regulatory subunit	IPI00021831	43 kDa	0	0	0	0	0	0	0	0	1	0	0	4
FLII	Protein flightless-1 homolog	IPI00031023	145 kDa	0	0	0	0	0	0	0	0	1	0	0	4
HK1	Isoform 1 of Hexokinase-1	IPI00018246 (+3)	102 kDa	0	0	0	0	0	0	0	0	1	0	0	4
ATRX	Isoform 6 of Transcriptional regulator ATRX	IPI00413734 (+6)	275 kDa	0	4	0	0	1	0	0	0	0	0	0	0
SFRS14	Isoform 1 of Putative splicing factor, arginine/serine-rich 14	IPI00158020 (+4)	120 kDa	0	0	0	0	1	0	0	0	0	0	4	0
LOC442497;SLC3A2	solute carrier family 3 (activators of dibasic and neutral amino acid transport), member 2 isoform d	IPI00554702 (+5)	65 kDa	0	0	0	0	0	0	4	1	0	0	0	0
S100A11	Protein S100-A11	IPI00013895	12 kDa	0	0	0	0	0	0	0	4	0	0	0	1
COL5A1	184 kDa protein	IPI00477611 (+1)	184 kDa	0	0	0	0	0	0	1	0	4	0	0	0
NUDC	Nuclear migration protein nudC	IPI00550746	38 kDa	0	0	1	0	0	0	0	0	0	0	0	4
ARPC2	Actin-related protein 2/3 complex subunit 2	IPI00005161	34 kDa	0	0	0	0	0	0	0	0	1	0	0	4
SFN	Isoform 1 of 14-3-3 protein sigma	IPI00013890	28 kDa	0	0	0	0	0	0	0	8	0	0	0	0
IGHG1	Putative uncharacterized protein DKFZp686N02209	IPI00384938 (+20)	53 kDa	0	0	0	0	0	0	0	5	0	0	0	0
KRT17	Keratin, type I cytoskeletal 17	IPI00450768	48 kDa	0	0	0	0	0	0	0	19	0	0	0	0
ARTS-1	Isoform 2 of Adipocyte-derived leucine aminopeptidase precursor	IPI00165949 (+1)	108 kDa	0	0	0	0	0	0	0	0	5	0	0	0
DDX42	Isoform 1 of ATP-dependent RNA helicase DDX42	IPI00409671 (+2)	103 kDa	0	0	0	0	0	5	0	0	0	0	0	0
CNN2	Calponin-2	IPI00015262 (+1)	34 kDa	0	0	0	0	0	0	0	0	0	0	0	5
CSRP1	Cysteine and glycine-rich protein 1	IPI00442073	21 kDa	0	0	0	0	0	0	0	0	0	0	0	5
S100A8	Protein S100-A8	IPI00007047	11 kDa	0	0	0	0	0	0	0	5	0	0	0	0
PSMC5	26S protease regulatory subunit 8	IPI00023919 (+2)	46 kDa	0	1	0	0	0	1	0	0	2	0	0	0
MTAP	S-methyl-5-thioadenosine phosphorylase	IPI00011876 (+1)	31 kDa	0	0	1	0	0	2	0	0	1	0	0	0
VBP1	Prefoldin subunit 3	IPI00334159	27 kDa	0	0	1	0	0	2	0	0	1	0	0	0
GNL2	Nucleolar GTP-binding protein 2	IPI00015808	84 kDa	1	1	0	0	2	0	0	0	0	0	0	0
HDAC2	histone deacetylase 2	IPI00289601	66 kDa	1	1	0	0	2	0	0	0	0	0	0	0
DPP3;BBS1	Isoform 1 of Dipeptidyl-peptidase 3	IPI00020672	83 kDa	0	0	0	0	0	1	0	0	1	0	0	2
GMFB	Glia maturation factor beta	IPI00412987 (+1)	17 kDa	0	0	0	0	0	1	0	0	1	0	0	2
KIAA0859	Isoform 3 of Uncharacterized protein KIAA0859	IPI00479432 (+1)	69 kDa	0	1	0	0	1	2	0	0	0	0	0	0
UBAP2L	Isoform 3 of Ubiquitin-associated protein 2-like	IPI00181306 (+1)	113 kDa	0	0	1	0	0	2	0	0	0	0	0	1
DIS3	Uncharacterized protein DIS3	IPI00746351 (+1)	109 kDa	0	2	0	0	1	1	0	0	0	0	0	0
DDX52	Probable ATP-dependent RNA helicase DDX52	IPI00032423 (+1)	67 kDa	0	1	0	1	2	0	0	0	0	0	0	0
EIF3K	Eukaryotic translation initiation factor 3 subunit 12	IPI00033143	25 kDa	0	0	0	0	0	1	0	0	0	0	2	1
CPNE1	Copine-1	IPI00018452 (+1)	59 kDa	0	0	0	0	1	2	0	0	0	0	0	1
FUBP3	Isoform 1 of Far upstream element-binding protein 3	IPI00377261 (+1)	62 kDa	0	1	0	0	4	0	0	1	0	0	0	0
ASNS	Asparagine synthetase	IPI00554777	64 kDa	0	0	2	0	0	2	0	0	0	0	0	0
NSUN5	Isoform 2 of Putative methyltransferase NSUN5	IPI00101659 (+2)	50 kDa	0	2	0	0	2	0	0	0	0	0	0	0
DDX10	Probable ATP-dependent RNA helicase DDX10	IPI00297900	101 kDa	0	2	0	0	2	0	0	0	0	0	0	0
NOL6	Isoform 1 of Nucleolar protein 6	IPI00152890 (+1)	128 kDa	2	2	0	0	0	0	0	0	0	0	0	0
DNM2	Isoform 1 of Dynamin-2	IPI00033022 (+6)	98 kDa	0	0	0	0	0	2	0	0	0	0	0	2
LIMCH1	Isoform 3 of LIM and calponin homology domains-containing protein 1	IPI00177498 (+7)	164 kDa	0	0	0	0	0	2	0	0	0	0	0	2
TXNL2	Thioredoxin-like protein 2	IPI00008552	37 kDa	0	0	0	0	0	2	0	0	2	0	0	0
PEA15	Astrocytic phosphoprotein PEA-15	IPI00014850 (+1)	15 kDa	0	0	0	0	0	2	0	0	2	0	0	0
HSPBP1	Isoform 1 of Hsp70-binding protein 1	IPI00100748	39 kDa	0	2	0	0	0	2	0	0	0	0	0	0
SMN1;SMN2	Isoform SMN of Survival motor neuron protein	IPI00003394 (+3)	32 kDa	2	2	0	0	0	0	0	0	0	0	0	0
GBP2;GBP7	Interferon-induced guanylate-binding protein 2	IPI00028565 (+1)	67 kDa	0	0	0	0	0	0	0	0	2	0	0	2
GCLC	Glutamate--cysteine ligase catalytic subunit	IPI00215768	73 kDa	0	0	0	0	0	0	0	0	2	0	0	2
RNH1	Ribonuclease inhibitor	IPI00550069 (+1)	50 kDa	0	0	0	0	0	0	0	0	2	0	0	2
BLVRB	Flavin reductase	IPI00783862	22 kDa	0	0	0	0	0	0	0	0	2	0	0	2
C19orf10	Uncharacterized protein C19orf10 precursor	IPI00056357	19 kDa	0	0	0	0	0	0	0	0	2	0	0	2
HK2	Hexokinase-2	IPI00102864	102 kDa	0	0	0	0	0	0	0	0	2	0	0	3
ROCK2	Rho-associated protein kinase 2	IPI00307155	161 kDa	0	0	0	0	0	0	0	0	2	0	0	2
RNPEP	Aminopeptidase B	IPI00642211	73 kDa	0	0	0	0	0	0	0	0	2	0	0	2
IDH1	Isocitrate dehydrogenase [NADP] cytoplasmic	IPI00027223	47 kDa	0	0	0	0	0	0	0	0	2	0	0	3
C12orf10	UPF0160 protein MYG1	IPI00029444 (+3)	42 kDa	0	1	0	0	0	0	0	0	0	0	3	0
KIF23	Isoform 1 of Kinesin-like protein KIF23	IPI00291579 (+1)	110 kDa	0	1	0	0	3	0	0	0	0	0	0	0
DTYMK;LOC727761	Thymidylate kinase	IPI00013862 (+1)	24 kDa	0	0	0	0	0	1	0	0	0	0	0	3
TCEB2	Transcription elongation factor B polypeptide 2	IPI00026670 (+1)	13 kDa	0	0	0	0	0	1	0	0	0	0	0	3
ST13	Hsc70-interacting protein	IPI00032826 (+1)	41 kDa	0	0	0	0	0	1	0	0	0	0	0	3
PSMD11	Proteasome 26S non-ATPase subunit 11 variant (Fragment)	IPI00105598	48 kDa	0	0	0	0	0	1	0	0	0	0	0	3
GTF3C5	Isoform 2 of General transcription factor 3C polypeptide 5	IPI00411531 (+4)	58 kDa	0	1	0	0	3	0	0	0	0	0	0	0
PSMB8	Isoform 1 of Proteasome subunit beta type 8 precursor	IPI00000783 (+3)	30 kDa	0	0	0	0	0	0	0	0	1	0	0	3
RPS17	40S ribosomal protein S17	IPI00221093	16 kDa	0	0	0	0	0	3	0	0	1	0	0	0
HUWE1	Isoform 2 of E3 ubiquitin-protein ligase HUWE1	IPI00445401 (+3)	480 kDa	0	0	0	0	0	0	0	0	1	0	0	3
ACO1	Iron-responsive element-binding protein 1	IPI00008485	98 kDa	0	0	0	0	0	0	0	0	1	0	0	3
TUBA4A	Tubulin alpha-4A chain	IPI00007750 (+1)	50 kDa	0	0	0	0	0	0	0	0	38	0	0	30
NAP1L4	Nucleosome assembly protein 1-like 4	IPI00017763 (+1)	43 kDa	0	0	0	0	0	0	0	0	1	0	0	4
RTN4	Isoform 1 of Reticulon-4	IPI00021766 (+2)	130 kDa	0	0	0	0	0	0	0	0	1	0	0	3
COPS7A	COP9 signalosome complex subunit 7a	IPI00301419 (+1)	30 kDa	0	0	0	0	0	0	0	0	1	0	0	3
PRAME	Melanoma antigen preferentially expressed in tumors	IPI00019282	58 kDa	0	3	0	0	1	0	0	0	0	0	0	0
DCAKD	Dephospho-CoA kinase domain-containing protein	IPI00291417	27 kDa	0	0	0	3	1	0	0	0	0	0	0	0
PRPF31	Isoform 1 of U4/U6 small nuclear ribonucleoprotein Prp31	IPI00292000 (+1)	55 kDa	0	3	0	0	1	0	0	0	0	0	0	0
WDSOF1	Uncharacterized protein WDSOF1	IPI00306642 (+1)	68 kDa	0	3	0	0	1	0	0	0	0	0	0	0
KIAA0409	Cerebral protein 1	IPI00304932	51 kDa	0	3	0	0	1	0	0	0	0	0	0	0
BOLA2;BOLA2B	BolA-like protein 2 isoform a	IPI00301434	17 kDa	0	0	0	0	0	3	0	0	0	0	0	1
CIRBP	32 kDa protein	IPI00641579 (+3)	32 kDa	0	0	0	0	0	3	0	0	0	0	0	1
DYNC1I2	Isoform 2C of Cytoplasmic dynein 1 intermediate chain 2	IPI00216348 (+5)	68 kDa	0	0	0	0	0	0	0	0	3	0	0	1
EMD	Emerin	IPI00032003	29 kDa	0	0	0	0	0	0	0	0	0	3	1	0
PAK2	Serine/threonine-protein kinase PAK 2	IPI00419979	58 kDa	0	0	0	0	0	3	0	0	0	0	0	1
CASP14	Caspase-14 precursor	IPI00013885	28 kDa	0	0	0	0	0	0	0	4	0	0	0	0
CALU	Isoform 1 of Calumenin precursor	IPI00014537 (+1)	37 kDa	0	0	0	0	0	0	0	0	0	0	0	4
PHOX2A	Paired mesoderm homeobox protein 2A	IPI00024171	30 kDa	0	4	0	0	0	0	0	0	0	0	0	0
KIAA1604	hypothetical protein LOC57703	IPI00177381	105 kDa	0	4	0	0	0	0	0	0	0	0	0	0
NGDN	Isoform 1 of Neuroguidin	IPI00000162 (+1)	36 kDa	0	4	0	0	0	0	0	0	0	0	0	0
SART3	Isoform 1 of Squamous cell carcinoma antigen recognized by T-cells 3	IPI00006025	110 kDa	0	0	0	0	0	4	0	0	0	0	0	0
YARS	Tyrosyl-tRNA synthetase, cytoplasmic	IPI00007074	59 kDa	0	0	0	0	0	0	0	0	0	0	0	4
PFAS	Phosphoribosylformylglycinamidine synthase	IPI00004534	145 kDa	0	0	0	0	0	4	0	0	0	0	0	0
PRKCA	Protein kinase C alpha type	IPI00385449	77 kDa	0	0	0	0	0	4	0	0	0	0	0	0
KRT85	Keratin type II cuticular Hb5	IPI00032541	56 kDa	0	0	0	11	0	0	0	0	0	0	0	0
CLIC4	Chloride intracellular channel protein 4	IPI00001960	29 kDa	0	0	0	0	0	0	0	0	0	0	0	4
RPS15	40S ribosomal protein S15	IPI00216153	17 kDa	0	0	4	0	0	0	0	0	0	0	0	0
LOC653499;LGALS7;LOC728910;LOC732032	Galectin-7	IPI00219221	15 kDa	0	0	0	0	0	0	0	4	0	0	0	0
SBDS	Shwachman-Bodian-Diamond syndrome protein	IPI00427330	29 kDa	0	0	0	0	0	0	0	0	0	0	0	4
DPYSL5	Dihydropyrimidinase-related protein 5	IPI00335509 (+1)	61 kDa	0	0	0	0	0	4	0	0	0	0	0	0
MAP1A	331 kDa protein	IPI00020356 (+2)	331 kDa	0	0	0	0	0	0	0	0	0	0	0	5
STBD1	Genethonin-1	IPI00022538	39 kDa	0	0	0	0	0	0	0	0	0	4	0	0
CDC2L2	Isoform SV1 of PITSLRE serine/threonine-protein kinase CDC2L2	IPI00070809 (+21)	91 kDa	0	2	0	0	0	0	0	0	0	0	2	0
RAD50	Isoform 1 of DNA repair protein RAD50	IPI00305282 (+2)	154 kDa	0	0	0	0	0	3	0	0	1	0	0	0
PRKAR2B	cAMP-dependent protein kinase type II-beta regulatory subunit	IPI00554752	46 kDa	0	2	1	0	0	0	0	0	0	0	0	0
ACTR2	Actin-like protein 2	IPI00005159	45 kDa	0	0	1	0	0	0	0	0	0	0	0	2
TFCP2	Isoform 1 of Alpha-globin transcription factor CP2	IPI00037599 (+3)	57 kDa	0	1	0	0	2	0	0	0	0	0	0	0
FUSIP1;LOC727922	Isoform 4 of FUS-interacting serine-arginine-rich protein 1	IPI00386662 (+5)	21 kDa	0	1	0	0	2	0	0	0	0	0	0	0
OTUB1	Putative uncharacterized protein DKFZp564E242	IPI00000581 (+1)	31 kDa	0	0	0	0	0	1	0	0	0	0	0	2
ATP6V1E1	Vacuolar ATP synthase subunit E 1	IPI00003856 (+1)	26 kDa	0	0	0	0	0	1	0	0	0	0	0	2
CDC37	Hsp90 co-chaperone Cdc37	IPI00013122	44 kDa	0	0	0	0	0	1	0	0	0	0	0	2
COPZ1	Coatomer subunit zeta-1	IPI00032851	20 kDa	0	0	0	0	0	1	0	0	0	0	0	2
CFL2	Cofilin-2	IPI00413344 (+1)	19 kDa	0	0	0	0	0	4	0	0	0	0	0	4
CUL4A	Isoform 2 of Cullin-4A	IPI00549919	77 kDa	0	0	0	0	0	1	0	0	2	0	0	0
KLC1	kinesin light chain 1 isoform 2	IPI00020096 (+9)	65 kDa	0	0	0	0	0	2	0	0	1	0	0	0
ARS2	Isoform B of Arsenite-resistance protein 2	IPI00220038 (+2)	100 kDa	0	0	0	0	0	2	0	0	1	0	0	0
MAPK1	Mitogen-activated protein kinase 1	IPI00003479	41 kDa	0	0	0	0	0	0	0	0	1	0	0	2
ERP29	Endoplasmic reticulum protein ERp29 precursor	IPI00024911	29 kDa	0	0	0	0	0	0	0	0	1	0	0	2
DBNL	Isoform 3 of Drebrin-like protein	IPI00101968 (+2)	49 kDa	0	0	0	0	0	0	0	0	1	0	0	2
EEF1B2	Elongation factor 1-beta	IPI00178440 (+2)	25 kDa	0	0	0	0	0	0	0	0	1	0	0	2
SNX1	sorting nexin 1 isoform c	IPI00183274 (+4)	53 kDa	0	0	0	0	0	0	0	0	1	0	0	2
ALDH3A1	Aldehyde dehydrogenase, dimeric NADP-preferring	IPI00296183 (+3)	50 kDa	0	0	0	0	0	0	0	0	1	0	0	2
UGP2	Isoform 1 of UTP--glucose-1-phosphate uridylyltransferase	IPI00329331 (+1)	57 kDa	0	0	0	0	0	0	0	0	1	0	0	2
TXNRD1	Thioredoxin reductase 1, cytoplasmic precursor	IPI00554786 (+3)	55 kDa	0	0	0	0	0	0	0	0	1	0	0	2
MAD2L1	Mitotic spindle assembly checkpoint protein MAD2A	IPI00012369 (+1)	24 kDa	0	0	0	0	1	2	0	0	0	0	0	0
MGST3	Microsomal glutathione S-transferase 3	IPI00024266 (+1)	17 kDa	0	2	0	0	1	0	0	0	0	0	0	0
DDX31	Isoform 1 of Probable ATP-dependent RNA helicase DDX31	IPI00043990 (+1)	94 kDa	0	2	0	0	1	0	0	0	0	0	0	0
UTP11L	Probable U3 small nucleolar RNA-associated protein 11	IPI00180454	30 kDa	0	2	0	0	1	0	0	0	0	0	0	0
RFC1	Isoform 1 of Replication factor C subunit 1	IPI00375358 (+1)	128 kDa	0	2	0	0	1	0	0	0	0	0	0	0
PARP9	Isoform 1 of Poly [ADP-ribose] polymerase 9	IPI00027803 (+2)	96 kDa	0	0	0	0	0	0	0	1	0	0	2	0
IDE	Insulin-degrading enzyme	IPI00220373	118 kDa	0	0	0	0	0	0	0	1	2	0	0	0
ARL2;SNX15	ADP-ribosylation factor-like protein 2	IPI00003326	21 kDa	0	0	0	0	0	2	0	0	0	0	0	1
GRB2	Isoform 1 of Growth factor receptor-bound protein 2	IPI00021327 (+1)	25 kDa	0	0	0	0	0	2	0	0	0	0	0	1
ACTR3	Actin-like protein 3	IPI00028091	47 kDa	0	0	0	0	0	2	0	0	0	0	0	1
AP3D1	Isoform 2 of AP-3 complex subunit delta-1	IPI00289608 (+3)	125 kDa	0	0	0	0	0	2	0	0	0	0	0	1
CBX3;LOC653972	Chromobox protein homolog 3	IPI00297579	21 kDa	0	0	0	0	0	2	0	0	0	0	0	1
EIF3I	Eukaryotic translation initiation factor 3 subunit 2	IPI00012795	37 kDa	0	2	0	0	0	0	0	0	0	0	0	1
PGAM5	Isoform 2 of Phosphoglycerate mutase family member 5 precursor	IPI00063242 (+1)	28 kDa	0	0	0	1	0	0	0	0	0	0	2	0
MTDH	Protein LYRIC	IPI00328715	64 kDa	0	0	0	0	0	0	0	0	0	1	2	0
-	Uncharacterized protein ENSP00000351521	IPI00479705	22 kDa	0	0	0	0	0	2	0	0	0	1	0	0
CS	Citrate synthase, mitochondrial precursor	IPI00025366	52 kDa	0	0	0	0	1	2	0	0	0	0	0	0
TRAM1	Translocation-associated membrane protein 1	IPI00219111 (+1)	43 kDa	0	0	0	0	0	0	0	0	0	1	2	0
MYO5A	Isoform 1 of Myosin-Va	IPI00000807 (+2)	215 kDa	0	0	0	0	0	0	0	0	0	3	0	0
ARL3	ADP-ribosylation factor-like protein 3	IPI00003327	20 kDa	0	0	0	0	0	3	0	0	0	0	0	0
EFTUD2	116 kDa U5 small nuclear ribonucleoprotein component	IPI00003519	109 kDa	0	0	0	0	0	4	0	0	0	0	0	0
PYGB	Glycogen phosphorylase, brain form	IPI00004358	97 kDa	0	0	0	0	0	3	0	0	0	0	0	0
KIAA0738	Putative uncharacterized protein KIAA0738	IPI00006050 (+1)	102 kDa	0	0	0	0	3	0	0	0	0	0	0	0
ACO2	Aconitate hydratase, mitochondrial precursor	IPI00017855 (+1)	85 kDa	0	0	0	0	0	0	0	0	3	0	0	0
ADD1	Isoform 1 of Alpha-adducin	IPI00019901 (+4)	81 kDa	0	0	0	0	0	0	0	0	0	0	0	3
POF1B	Isoform 1 of Protein POF1B	IPI00103242 (+1)	69 kDa	0	0	0	0	0	0	0	3	0	0	0	0
GLT25D1	Glycosyltransferase 25 domain-containing protein 1	IPI00168262	72 kDa	0	0	0	0	0	0	0	0	3	0	0	0
APOA1BP	Isoform 1 of Apolipoprotein A-I-binding protein precursor	IPI00168479 (+1)	32 kDa	0	0	0	0	0	3	0	0	0	0	0	0
NUP210	Uncharacterized protein NUP210	IPI00291755 (+1)	206 kDa	0	0	0	0	3	0	0	0	0	0	0	0
LTB4DH	NADP-dependent leukotriene B4 12-hydroxydehydrogenase	IPI00292657	36 kDa	0	0	0	0	0	0	0	0	0	0	0	3
SAFB	Scaffold attachment factor B	IPI00300631 (+1)	103 kDa	0	0	0	0	0	0	0	0	0	0	3	0
GPX4	Isoform Mitochondrial of Phospholipid hydroperoxide glutathione peroxidase, mitochondrial precursor	IPI00304814 (+1)	22 kDa	0	0	0	0	0	0	0	0	0	0	0	3
PBXIP1	Pre-B-cell leukemia transcription factor-interacting protein 1	IPI00332106 (+1)	81 kDa	0	0	0	0	0	0	0	0	0	3	0	0
DHX30	Isoform 1 of Putative ATP-dependent RNA helicase DHX30	IPI00411733 (+1)	134 kDa	0	3	0	0	0	0	0	0	0	0	0	0
NUDT21	Cleavage and polyadenylation specificity factor 5	IPI00646917	26 kDa	0	0	0	0	0	3	0	0	0	0	0	0
FTL	Ferritin-like protein	IPI00852596	20 kDa	0	0	0	0	0	0	0	0	3	0	0	0
SYNE2	Isoform 1 of Nesprin-2	IPI00239405 (+1)	796 kDa	0	0	0	0	3	0	0	0	0	0	0	0
MCM5	DNA replication licensing factor MCM5	IPI00018350	82 kDa	0	0	0	0	0	3	0	0	0	0	0	0
EIF4B	Eukaryotic translation initiation factor 4B	IPI00012079 (+1)	69 kDa	0	0	0	0	0	0	0	0	0	0	0	3
TBCB	Tubulin folding cofactor B	IPI00293126 (+1)	27 kDa	0	0	0	0	0	0	0	0	0	0	0	3
CTNND1	Isoform 1AB of Catenin delta-1	IPI00182469 (+17)	107 kDa	0	0	0	0	0	0	0	0	0	0	3	0
CANX	Calnexin precursor	IPI00020984	68 kDa	0	0	0	0	0	0	0	0	3	0	0	0
KRT80	keratin 80 isoform b	IPI00431749 (+1)	47 kDa	0	0	0	0	0	0	0	43	0	0	0	0
MRLC2	Myosin regulatory light chain	IPI00033494 (+2)	20 kDa	0	0	0	0	0	0	0	0	0	0	0	3
KIN	KIN, antigenic determinant of recA protein homolog	IPI00017580	45 kDa	0	3	0	0	0	0	0	0	0	0	0	0
PEPD	Xaa-Pro dipeptidase	IPI00257882	55 kDa	0	0	0	0	0	0	0	0	0	0	0	3
NUDT5	ADP-sugar pyrophosphatase	IPI00296913 (+1)	24 kDa	0	0	0	0	0	0	0	0	0	0	0	3
MAPK14	Isoform CSBP2 of Mitogen-activated protein kinase 14	IPI00002857	41 kDa	0	0	0	0	0	0	0	0	0	0	4	0
SUPT5H	Isoform 1 of Transcription elongation factor SPT5	IPI00298058 (+3)	121 kDa	0	0	0	0	0	3	0	0	0	0	0	0
MMP14	Matrix metalloproteinase-14 precursor	IPI00218398	66 kDa	0	0	0	0	0	0	3	0	0	0	0	0
FKBP1A	Peptidyl-prolyl cis-trans isomerase	IPI00413778	16 kDa	0	0	0	0	0	0	0	0	0	0	0	3
KRT35	46 kDa protein	IPI00798228	46 kDa	0	0	0	14	0	0	0	0	0	0	0	0
UNC84B	Sad1/unc-84-like protein 2	IPI00295940	80 kDa	0	0	0	0	0	0	0	0	0	2	0	0
RP11-217H1.1	Implantation-associated protein precursor	IPI00301202 (+2)	38 kDa	0	0	0	0	0	0	0	0	0	2	0	0
ACOT7	Isoform 1 of Cytosolic acyl coenzyme A thioester hydrolase	IPI00010415 (+6)	42 kDa	0	0	2	0	0	0	0	0	0	0	0	0
SH3GLB1	Isoform 1 of SH3 domain GRB2-like protein B1	IPI00006558 (+1)	41 kDa	0	0	0	0	0	0	0	0	0	0	2	0
CENPB	Major centromere autoantigen B	IPI00010388	65 kDa	0	0	0	0	0	0	0	0	0	0	2	0
NEK6	NIMA (Never in mitosis gene a)-related kinase 6	IPI00396662 (+5)	40 kDa	0	0	0	0	0	0	0	0	0	0	2	0
ALKBH5	Isoform 2 of Alkylated DNA repair protein alkB homolog 5	IPI00413659	52 kDa	0	0	0	0	0	0	0	0	0	0	2	0
UACA	uveal autoantigen with coiled-coil domains and ankyrin repeats isoform 2	IPI00513788	162 kDa	0	0	0	0	0	0	0	0	0	0	2	0
PLCG1	1-phosphatidylinositol-4,5-bisphosphate phosphodiesterase gamma 1	IPI00016736 (+3)	149 kDa	0	0	0	0	0	2	0	0	0	0	0	0
KIF5C	Kinesin heavy chain isoform 5C	IPI00028561	109 kDa	0	0	0	0	0	5	0	0	0	0	0	0
MRE11A	Isoform 1 of Double-strand break repair protein MRE11A	IPI00029159 (+1)	81 kDa	0	0	0	0	0	2	0	0	0	0	0	0
AHSA1	Activator of 90 kDa heat shock protein ATPase homolog 1	IPI00030706	38 kDa	0	0	0	0	0	2	0	0	0	0	0	0
LSM2	U6 snRNA-associated Sm-like protein LSm2	IPI00032460	11 kDa	0	0	0	0	0	2	0	0	0	0	0	0
SPAG9	Isoform 2 of C-jun-amino-terminal kinase-interacting protein 4	IPI00218097 (+5)	145 kDa	0	0	0	0	0	2	0	0	0	0	0	0
SRP9;hCG_1781062	Signal recognition particle 9 kDa protein	IPI00642816	10 kDa	0	0	0	0	0	2	0	0	0	0	0	0
-	Similar to Histone H3.1	IPI00784001	5 kDa	0	0	0	3	0	0	0	0	0	0	0	0
NKRF	NF-kappa-B-repressing factor	IPI00005675	78 kDa	0	0	0	0	2	0	0	0	0	0	0	0
GEMIN4	Component of gems 4	IPI00027717 (+2)	120 kDa	0	0	0	0	2	0	0	0	0	0	0	0
RBM15	Isoform 1 of Putative RNA-binding protein 15	IPI00102752 (+2)	107 kDa	0	0	0	0	2	0	0	0	0	0	0	0
XAB2	XPA-binding protein 2	IPI00163084	100 kDa	0	0	0	0	2	0	0	0	0	0	0	0
GTF3C1	GTF3C1 protein	IPI00414481 (+4)	213 kDa	0	0	0	0	2	0	0	0	0	0	0	0
CDC5L	Cell division cycle 5-like protein	IPI00465294	92 kDa	0	0	0	0	2	0	0	0	0	0	0	0
SON	Isoform F of SON protein	IPI00000192 (+5)	264 kDa	0	2	0	0	0	0	0	0	0	0	0	0
MSI1	RNA-binding protein Musashi homolog 1	IPI00001007	39 kDa	0	2	0	0	0	0	0	0	0	0	0	0
MKI67	Isoform Long of Antigen KI-67	IPI00004233	359 kDa	0	2	0	0	0	0	0	0	0	0	0	0
DEK	Protein DEK	IPI00020021	43 kDa	0	2	0	0	0	0	0	0	0	0	0	0
SART1	U4/U6.U5 tri-snRNP-associated protein 1	IPI00021417 (+1)	90 kDa	0	2	0	0	0	0	0	0	0	0	0	0
NOLC1	Isoform Beta of Nucleolar phosphoprotein p130	IPI00216654 (+1)	75 kDa	0	2	0	0	0	0	0	0	0	0	0	0
RCL1	RNA 3'-terminal phosphate cyclase-like protein	IPI00294229	41 kDa	0	2	0	0	0	0	0	0	0	0	0	0
INTS3	Isoform 2 of Integrator complex subunit 3	IPI00418336 (+1)	118 kDa	0	2	0	0	0	0	0	0	0	0	0	0
RRP1	RRP1-like protein	IPI00550766	53 kDa	0	2	0	0	0	0	0	0	0	0	0	0
SRRM2	Isoform 1 of Serine/arginine repetitive matrix protein 2	IPI00782992	300 kDa	0	2	0	0	0	0	0	0	0	0	0	0
ARG1	Isoform 1 of Arginase-1	IPI00291560 (+1)	35 kDa	0	0	0	0	0	0	0	2	0	0	0	0
TGM3	Protein-glutamine gamma-glutamyltransferase E precursor	IPI00300376	77 kDa	0	0	0	0	0	0	0	2	0	0	0	0
RP1-14N1.3	Ifapsoriasin	IPI00397801 (+1)	248 kDa	0	0	0	0	0	0	0	2	0	0	0	0
KRT13	15 kDa protein	IPI00829790	15 kDa	0	0	0	0	0	0	0	7	0	0	0	0
LASP1	Isoform 1 of LIM and SH3 domain protein 1	IPI00000861	30 kDa	0	0	0	0	0	0	0	0	0	0	0	2
ANXA7	Isoform 1 of Annexin A7	IPI00002460 (+2)	53 kDa	0	0	0	0	0	0	0	0	0	0	0	2
PSMB7	Proteasome subunit beta type 7 precursor	IPI00003217	30 kDa	0	0	0	0	0	0	0	0	0	0	0	2
MAT2A	S-adenosylmethionine synthetase isoform type-2	IPI00010157	44 kDa	0	0	0	0	0	0	0	0	0	0	0	2
SH3BGRL	SH3 domain-binding glutamic acid-rich-like protein	IPI00025318	13 kDa	0	0	0	0	0	0	0	0	0	0	0	2
PLA2G4A	Cytosolic phospholipase A2	IPI00026108	85 kDa	0	0	0	0	0	0	0	0	0	0	0	2
ARHGAP17	Isoform 1 of Rho GTPase-activating protein 17	IPI00064767 (+4)	95 kDa	0	0	0	0	0	0	0	0	0	0	0	2
NANS	Sialic acid synthase	IPI00147874	40 kDa	0	0	0	0	0	0	0	0	0	0	0	2
AP1S1	Isoform 1 of AP-1 complex subunit sigma-1A	IPI00152898	19 kDa	0	0	0	0	0	0	0	0	0	0	0	2
AHCYL1	Isoform 1 of Putative adenosylhomocysteinase 2	IPI00182938 (+1)	59 kDa	0	0	0	0	0	0	0	0	0	0	0	2
AHNAK2	similar to AHNAK nucleoprotein isoform 1 isoform 1	IPI00217001 (+1)	534 kDa	0	0	0	0	0	0	0	0	0	0	0	2
M6PRBP1	Isoform B of Mannose-6-phosphate receptor-binding protein 1	IPI00303882	47 kDa	0	0	0	0	0	0	0	0	0	0	0	2
EML1	Isoform 1 of Echinoderm microtubule-associated protein-like 1	IPI00334011	90 kDa	0	0	0	0	0	0	0	0	0	0	0	2
ETF1	Eukaryotic peptide chain release factor subunit 1	IPI00429191	49 kDa	0	0	0	0	0	0	0	0	0	0	0	2
PDE5A	phosphodiesterase 5A isoform 3	IPI00066543 (+2)	94 kDa	0	0	0	0	0	0	0	0	0	0	0	2
SNX9	Sorting nexin-9	IPI00001883	67 kDa	0	0	0	0	0	0	0	0	2	0	0	0
TXNDC5;MUTED	Thioredoxin domain-containing protein 5 precursor	IPI00171438 (+1)	48 kDa	0	0	0	0	0	0	0	0	2	0	0	0
XPNPEP1	Isoform 2 of Xaa-Pro aminopeptidase 1	IPI00607814 (+2)	67 kDa	0	0	0	0	0	0	0	0	2	0	0	0
HSD17B10	Isoform 1 of 3-hydroxyacyl-CoA dehydrogenase type-2	IPI00017726 (+2)	27 kDa	0	0	0	0	0	2	0	0	0	0	0	0

## Sheet: STTG1
Gene Symbol	Identified Proteins	Accession Number	Molecular Weight	Exp1 DOC_P_37	Exp1 DOC_P_42	Exp2 DOC_P_37	Exp2 DOC_P_42	Exp1 PBS_S_37	Exp2 PBS_S_37
VIM	Vimentin	IPI00418471	54 kDa	237	204	374	520	79	51
KRT1	Keratin, type II cytoskeletal 1	IPI00220327	66 kDa	131	179	87	46	67	74
COL6A3	alpha 3 type VI collagen isoform 1 precursor	IPI00022200	344 kDa	128	76	145	142	39	32
KRT10	Keratin, type I cytoskeletal 10	IPI00009865	60 kDa	107	197	67	18	43	47
MYH9	Myosin-9	IPI00019502	227 kDa	33	15	66	40	101	144
TNC	Isoform 4 of Tenascin precursor	IPI00220213	231 kDa	80	30	130	122	0	0
KRT9	Keratin, type I cytoskeletal 9	IPI00019359	62 kDa	131	99	38	6	49	25
FLNA	filamin A, alpha	IPI00302592 (+1)	280 kDa	0	0	0	0	148	186
PLEC1	Isoform 1 of Plectin-1	IPI00014898 (+8)	532 kDa	13	0	133	49	59	70
HIST1H4H;HIST1H4K;HIST1H4D;HIST1H4F;HIST1H4I;HIST1H4A;HIST2H4A;HIST1H4E;HIST2H4B;HIST1H4J;HIST4H4;HIST1H4L;HIST1H4B;HIST1H4C	Histone H4	IPI00453473	11 kDa	18	22	72	83	3	4
FN1	fibronectin 1 isoform 4 preproprotein	IPI00414283	257 kDa	54	15	71	51	1	0
MVP	Major vault protein	IPI00000105	99 kDa	40	29	70	41	7	2
TUBB	Tubulin beta chain	IPI00011654	50 kDa	15	17	10	17	49	64
PKM2	Isoform M2 of Pyruvate kinase isozymes M1/M2	IPI00479186	58 kDa	0	4	0	3	102	62
CLTC	Isoform 1 of Clathrin heavy chain 1	IPI00024067 (+1)	192 kDa	14	10	8	16	52	46
PSPHL;ACTG1	Actin, cytoplasmic 2	IPI00021440	42 kDa	17	25	12	11	30	44
KRT2	Keratin, type II cytoskeletal 2 epidermal	IPI00021304	66 kDa	61	87	43	26	34	30
DYNC1H1	Dynein heavy chain, cytosolic	IPI00456969	532 kDa	0	0	0	0	67	68
TLN1	Talin-1	IPI00784273	270 kDa	0	0	0	0	53	78
TUBA1B	Tubulin alpha-1B chain	IPI00387144	50 kDa	18	22	16	21	0	44
ENO1	Isoform alpha-enolase of Alpha-enolase	IPI00465248	47 kDa	0	5	0	0	81	32
KRT6A	Keratin, type II cytoskeletal 6A	IPI00300725	60 kDa	37	71	6	0	14	0
AHNAK	AHNAK nucleoprotein isoform 1	IPI00021812	629 kDa	0	0	0	0	38	79
EEF1A1	Elongation factor 1-alpha 1	IPI00396485	50 kDa	0	7	9	8	56	32
COL6A1	Collagen alpha-1(VI) chain precursor	IPI00291136	109 kDa	20	16	32	30	6	6
SLC25A5	ADP/ATP translocase 2	IPI00007188	33 kDa	26	20	31	33	0	0
HIST2H3C;HIST2H3A	Histone H3.2	IPI00171611 (+1)	15 kDa	8	8	39	46	1	2
HSPA8	Isoform 1 of Heat shock cognate 71 kDa protein	IPI00003865	71 kDa	0	14	7	16	31	36
PRKDC	Isoform 1 of DNA-dependent protein kinase catalytic subunit	IPI00296337 (+1)	469 kDa	28	7	28	32	3	1
ACTN1	Alpha-actinin-1	IPI00013508	103 kDa	0	0	5	3	52	37
ALB	Isoform 1 of Serum albumin precursor	IPI00745872	69 kDa	4	20	26	27	2	13
GAPDH	Glyceraldehyde-3-phosphate dehydrogenase	IPI00219018	36 kDa	0	5	0	0	37	46
COL6A2	Isoform 2C2 of Collagen alpha-2(VI) chain precursor	IPI00304840	109 kDa	17	12	23	28	1	3
ANXA2	annexin A2 isoform 1	IPI00418169 (+1)	40 kDa	0	8	3	6	24	43
RPL4	60S ribosomal protein L4	IPI00003918	48 kDa	14	12	25	32	0	0
MYO1C	myosin IC isoform a	IPI00743335 (+2)	122 kDa	15	15	22	29	0	0
MATR3	Matrin-3	IPI00017297 (+1)	95 kDa	3	26	4	45	2	0
LDHA	Isoform 1 of L-lactate dehydrogenase A chain	IPI00217966	37 kDa	0	3	0	0	35	35
HSP90B1	Endoplasmin precursor	IPI00027230	92 kDa	0	0	3	0	36	34
EEF2	Elongation factor 2	IPI00186290	95 kDa	0	0	0	2	28	42
SND1	Staphylococcal nuclease domain-containing protein 1	IPI00140420	102 kDa	0	16	0	36	9	10
RRBP1	Ribosome-binding protein 1	IPI00215743	153 kDa	0	0	34	35	0	0
HNRPU	Isoform Short of Heterogeneous nuclear ribonucleoprotein U	IPI00479217 (+1)	89 kDa	16	8	13	12	9	9
UBA52	ubiquitin and ribosomal protein L40 precursor	IPI00456429 (+22)	15 kDa	7	16	6	28	3	6
RPL7	60S ribosomal protein L7	IPI00030179 (+1)	29 kDa	12	11	23	18	1	0
CKAP4	Isoform 1 of Cytoskeleton-associated protein 4	IPI00141318 (+2)	66 kDa	20	18	9	14	0	1
TOP2A	Isoform 4 of DNA topoisomerase 2-alpha	IPI00218754 (+3)	183 kDa	8	3	23	28	0	0
CDK6	Cell division protein kinase 6	IPI00023529	37 kDa	0	15	0	24	8	14
VCL	Isoform 1 of Vinculin	IPI00291175 (+1)	117 kDa	0	0	0	0	23	37
HSP90AA1	Isoform 1 of Heat shock protein HSP 90-alpha	IPI00784295	85 kDa	0	0	0	0	27	31
ANXA6	Annexin A6	IPI00221226	76 kDa	0	8	0	0	22	27
UBE1	Ubiquitin-activating enzyme E1	IPI00645078	118 kDa	0	0	0	0	25	30
HIST1H2BL	Histone H2B type 1-L	IPI00018534 (+10)	14 kDa	9	9	11	20	3	2
LMNA	Isoform A of Lamin-A/C	IPI00021405	74 kDa	0	1	10	6	9	26
MAP1B	Microtubule-associated protein 1B	IPI00008868	271 kDa	0	0	0	3	17	31
ANXA5	Annexin A5	IPI00329801	36 kDa	0	4	0	7	18	21
FLNC	Isoform 1 of Filamin-C	IPI00178352 (+2)	291 kDa	0	0	0	0	18	46
HNRPM	Isoform 1 of Heterogeneous nuclear ribonucleoprotein M	IPI00171903 (+1)	78 kDa	8	19	5	15	1	1
DDX3X	ATP-dependent RNA helicase DDX3X	IPI00215637	73 kDa	6	13	10	18	2	0
HSPA5	HSPA5 protein	IPI00003362	72 kDa	0	0	4	0	23	32
ACTN4	Alpha-actinin-4	IPI00013808	105 kDa	0	0	0	0	51	34
PPIA;LOC654188;PPIAL3	Peptidyl-prolyl cis-trans isomerase A	IPI00419585	18 kDa	1	3	2	1	14	27
KRT14	Keratin, type I cytoskeletal 14	IPI00384444	52 kDa	30	32	18	0	5	14
EMILIN1	EMILIN-1 precursor	IPI00013079	107 kDa	9	4	20	15	0	0
RPS3	40S ribosomal protein S3	IPI00011253	27 kDa	9	7	6	10	6	9
HNRPK	Isoform 1 of Heterogeneous nuclear ribonucleoprotein K	IPI00216049 (+3)	51 kDa	0	15	0	12	8	11
TGFBI	Transforming growth factor-beta-induced protein ig-h3 precursor	IPI00018219	75 kDa	9	9	17	10	0	0
EIF4A1	Eukaryotic initiation factor 4A-I	IPI00025491	46 kDa	1	1	0	12	8	21
YWHAE	14-3-3 protein epsilon	IPI00000816	29 kDa	0	0	1	2	11	29
P4HB	Protein disulfide-isomerase precursor	IPI00010796	57 kDa	0	0	0	0	22	21
IQGAP1	Ras GTPase-activating-like protein IQGAP1	IPI00009342	189 kDa	4	0	4	3	10	21
BYSL	Bystin	IPI00328987	50 kDa	0	9	0	28	3	2
HYOU1	Hypoxia up-regulated protein 1 precursor	IPI00000877	111 kDa	0	0	0	0	21	20
MSN	Moesin	IPI00219365	68 kDa	0	0	0	0	18	23
HSPB1	Heat shock protein beta-1	IPI00025512	23 kDa	0	11	0	13	7	9
PDIA4	Protein disulfide-isomerase A4 precursor	IPI00009904	73 kDa	0	0	0	0	19	21
RPL6	60S ribosomal protein L6	IPI00329389 (+1)	33 kDa	5	6	12	16	0	0
SLC25A3	Isoform A of Phosphate carrier protein, mitochondrial precursor	IPI00022202 (+3)	40 kDa	8	9	13	9	0	0
SUPT16H	FACT complex subunit SPT16	IPI00026970	120 kDa	2	5	9	23	0	0
KRT5	Keratin, type II cytoskeletal 5	IPI00009867	62 kDa	33	71	7	0	15	0
VCP	Transitional endoplasmic reticulum ATPase	IPI00022774	89 kDa	0	0	0	0	17	21
FLNB	Isoform 1 of Filamin-B	IPI00289334 (+1)	278 kDa	0	0	0	0	16	36
FASN	Fatty acid synthase	IPI00847250	273 kDa	0	0	0	0	11	25
PDIA3	Protein disulfide-isomerase A3 precursor	IPI00025252	57 kDa	0	0	0	0	16	19
HSP90AB1	Heat shock protein HSP 90-beta	IPI00414676	83 kDa	6	6	7	5	31	36
PRDX1	Peroxiredoxin-1	IPI00000874	22 kDa	0	3	0	0	10	21
TPI1	Isoform 1 of Triosephosphate isomerase	IPI00465028	31 kDa	0	0	0	0	12	22
RPL7A	60S ribosomal protein L7a	IPI00299573 (+1)	30 kDa	5	4	10	14	0	0
STAT1	Isoform Alpha of Signal transducer and activator of transcription 1-alpha/beta	IPI00030781	87 kDa	0	8	0	15	3	7
RPS9	40S ribosomal protein S9	IPI00221088	23 kDa	5	5	9	8	0	5
NCL	CDNA FLJ45706 fis, clone FEBRA2028457, highly similar to Nucleolin	IPI00444262 (+2)	66 kDa	0	1	8	12	3	8
HNRPC	Isoform C1 of Heterogeneous nuclear ribonucleoproteins C1/C2	IPI00216592 (+1)	32 kDa	4	5	7	16	0	0
HIST1H1B	Histone H1.5	IPI00217468	23 kDa	6	7	9	10	0	0
HP1BP3	HP1-BP74	IPI00296291 (+1)	61 kDa	5	4	12	11	0	0
GSTP1	Glutathione S-transferase P	IPI00219757	23 kDa	0	4	0	0	11	17
PGK1	Phosphoglycerate kinase 1	IPI00169383	45 kDa	0	2	0	0	11	19
RPS2	40S ribosomal protein S2	IPI00013485 (+1)	31 kDa	5	5	8	8	4	1
DHX9	146 kDa protein	IPI00742905 (+1)	146 kDa	2	4	5	12	3	4
RPS4X	40S ribosomal protein S4, X isoform	IPI00217030	30 kDa	5	4	10	7	2	2
RPS8	40S ribosomal protein S8	IPI00216587 (+1)	24 kDa	6	7	9	7	0	1
RPL3	60S ribosomal protein L3	IPI00550021 (+1)	46 kDa	4	6	12	8	0	0
PLS3	plastin 3	IPI00216694 (+1)	71 kDa	0	0	0	0	15	15
XRCC5	ATP-dependent DNA helicase 2 subunit 2	IPI00220834	83 kDa	2	6	1	10	6	4
SLC25A11	Mitochondrial 2-oxoglutarate/malate carrier protein	IPI00219729	34 kDa	5	7	8	9	0	0
HDLBP	Vigilin	IPI00022228	141 kDa	0	3	0	7	7	12
PFN1	Profilin-1	IPI00216691	15 kDa	0	0	0	0	13	16
COPA	Coatomer subunit alpha	IPI00295857 (+1)	138 kDa	0	0	0	0	8	21
RPL15	60S ribosomal protein L15	IPI00470528 (+1)	24 kDa	4	3	12	8	0	1
SLC25A6	ADP/ATP translocase 3	IPI00291467	33 kDa	23	20	26	29	0	0
CTSD	Cathepsin D precursor	IPI00011229	45 kDa	0	5	0	0	13	10
MTHFD1	C-1-tetrahydrofolate synthase, cytoplasmic	IPI00218342	102 kDa	0	0	0	0	14	14
ALDOA	Fructose-bisphosphate aldolase A	IPI00465439	39 kDa	0	0	0	0	8	20
CFL1	Cofilin-1	IPI00012011	19 kDa	2	1	0	0	12	12
GTF2I	Isoform 1 of General transcription factor II-I	IPI00054042 (+3)	112 kDa	0	2	0	23	2	0
PFKP	6-phosphofructokinase type C	IPI00009790	86 kDa	0	0	0	0	7	20
TKT	Transketolase	IPI00643920 (+1)	68 kDa	0	0	0	0	14	13
TNS3	Isoform 1 of Tensin-3	IPI00658152	155 kDa	0	4	0	19	1	2
YWHAZ	14-3-3 protein zeta/delta	IPI00021263	28 kDa	0	6	0	0	16	20
G6PD	Isoform Long of Glucose-6-phosphate 1-dehydrogenase	IPI00216008 (+2)	64 kDa	0	1	0	0	11	14
KIF5B	Kinesin heavy chain	IPI00012837	110 kDa	0	0	0	0	12	14
ANXA1	Annexin A1	IPI00218918	39 kDa	0	0	0	0	8	18
SSRP1	FACT complex subunit SSRP1	IPI00005154	81 kDa	1	3	7	14	0	0
GDI2	Rab GDP dissociation inhibitor beta	IPI00031461	51 kDa	0	0	0	0	7	18
EIF4G1	EIF4G1 variant protein (Fragment)	IPI00220365 (+3)	178 kDa	0	0	0	0	10	15
RPL24	60S ribosomal protein L24	IPI00306332 (+2)	18 kDa	5	5	6	7	0	1
HSPA1B;HSPA1A	Heat shock 70 kDa protein 1	IPI00304925 (+2)	70 kDa	0	4	0	3	12	16
KCTD12	BTB/POZ domain-containing protein KCTD12	IPI00060715	36 kDa	0	0	0	3	8	13
DDX21	Isoform 1 of Nucleolar RNA helicase 2	IPI00015953	87 kDa	0	1	11	12	0	0
RPN1	Dolichyl-diphosphooligosaccharide--protein glycosyltransferase 67 kDa subunit precursor	IPI00025874	73 kDa	10	13	0	1	0	0
TOP1	DNA topoisomerase 1	IPI00413611	91 kDa	0	0	12	12	0	0
DDX5	Probable ATP-dependent RNA helicase DDX5	IPI00017617	69 kDa	5	13	0	4	1	2
XRCC6	70 kDa protein	IPI00465430 (+1)	70 kDa	0	4	0	4	8	7
PPIB	peptidylprolyl isomerase B precursor	IPI00646304	24 kDa	0	0	0	0	7	16
GANAB	Isoform 1 of Neutral alpha-glucosidase AB precursor	IPI00383581 (+1)	107 kDa	0	0	0	0	23	0
RPS16	40S ribosomal protein S16	IPI00221092	16 kDa	2	5	4	4	2	5
RPS11	40S ribosomal protein S11	IPI00025091	18 kDa	4	3	10	2	0	3
RPL13	60S ribosomal protein L13	IPI00465361	24 kDa	5	3	8	5	0	1
H2AFY	H2A histone family, member Y isoform 2	IPI00059366 (+2)	39 kDa	1	1	8	12	0	0
ACLY	ATP-citrate synthase	IPI00021290	121 kDa	0	0	0	0	7	15
DPYSL3	DPYSL3 protein	IPI00029111	74 kDa	0	0	0	0	9	13
SERPINH1	Serpin H1 precursor	IPI00032140	46 kDa	0	0	0	0	11	11
RPS6	40S ribosomal protein S6	IPI00021840	29 kDa	3	4	8	4	1	1
RPLP0	60S acidic ribosomal protein P0	IPI00008530 (+1)	34 kDa	3	4	5	5	0	4
NQO1	NAD	IPI00012069 (+2)	31 kDa	1	1	1	6	7	5
KTN1	Isoform 1 of Kinectin	IPI00328753 (+2)	156 kDa	0	0	9	9	3	0
ANXA11	Annexin A11	IPI00414320	54 kDa	0	10	0	10	0	1
CALD1	Isoform 4 of Caldesmon	IPI00218696 (+1)	63 kDa	0	0	0	0	9	12
HIST1H1E	Histone H1.4	IPI00217467	22 kDa	6	0	15	0	0	0
DHX15	Putative pre-mRNA-splicing factor ATP-dependent RNA helicase DHX15	IPI00396435	91 kDa	0	2	6	6	3	3
SLC25A1	Tricarboxylate transport protein, mitochondrial precursor	IPI00294159	34 kDa	2	4	8	6	0	0
CAV1	Isoform Alpha of Caveolin-1	IPI00009236	20 kDa	9	4	4	3	0	0
RPL14	RPL14 protein	IPI00555744	24 kDa	0	3	8	9	0	0
CLIC1;DDAH2	Chloride intracellular channel protein 1	IPI00010896	27 kDa	0	0	0	2	8	10
EEF1G	Elongation factor 1-gamma	IPI00000875 (+1)	50 kDa	0	0	0	1	9	10
LDHB	L-lactate dehydrogenase B chain	IPI00219217	37 kDa	0	0	0	0	11	18
AKR1B1	Aldose reductase	IPI00413641	36 kDa	0	0	0	0	8	12
LGALS1	Galectin-1	IPI00219219	15 kDa	1	0	5	4	1	8
RPL21;LOC731567;LOC729402	60S ribosomal protein L21	IPI00247583 (+2)	19 kDa	4	6	4	5	0	0
RPL17	60S ribosomal protein L17	IPI00413324 (+2)	21 kDa	0	4	7	6	0	2
IFI16	Isoform 1 of Gamma-interferon-inducible protein Ifi-16	IPI00003443 (+1)	88 kDa	2	2	5	10	0	0
SMARCA5	SWI/SNF-related matrix-associated actin-dependent regulator of chromatin subfamily A member 5	IPI00297211	122 kDa	2	1	6	10	0	0
ATAD3A	Isoform 2 of ATPase family AAA domain-containing protein 3A	IPI00295992	66 kDa	11	6	0	2	0	0
HNRPH2	Heterogeneous nuclear ribonucleoprotein H'	IPI00026230	49 kDa	0	6	1	12	0	0
CPT1A	Isoform 1 of Carnitine O-palmitoyltransferase I, liver isoform	IPI00032038 (+1)	88 kDa	2	7	5	4	0	0
SLC25A13	Mitochondrial aspartate-glutamate carrier protein	IPI00007084	74 kDa	9	8	1	0	0	0
VARS	Valyl-tRNA synthetase	IPI00000873 (+1)	140 kDa	0	0	0	0	7	11
-	Uncharacterized protein ENSP00000348237	IPI00453476 (+1)	29 kDa	0	0	0	0	6	12
KRT16	Keratin, type I cytoskeletal 16	IPI00217963	51 kDa	29	32	0	0	0	0
SERPINB3	Serpin B3	IPI00022204	45 kDa	0	18	0	0	0	0
PCBP2	poly(rC)-binding protein 2 isoform b	IPI00012066 (+3)	38 kDa	0	2	0	6	3	6
KPNB1	Importin subunit beta-1	IPI00001639	97 kDa	0	0	0	0	9	8
YWHAQ	14-3-3 protein theta	IPI00018146	28 kDa	0	0	0	0	14	15
CSE1L	Isoform 1 of Exportin-2	IPI00022744 (+1)	110 kDa	0	0	0	0	9	8
PRKCSH	Glucosidase 2 subunit beta precursor	IPI00026154 (+1)	59 kDa	0	0	0	0	9	8
RANBP5	127 kDa protein	IPI00329200 (+1)	127 kDa	0	0	0	0	8	9
SEC31A	Isoform 3 of Protein transport protein Sec31A	IPI00305152 (+5)	122 kDa	0	0	0	0	5	12
DPYSL2	Dihydropyrimidinase-related protein 2	IPI00257508	62 kDa	0	0	0	0	3	15
CCT8	Uncharacterized protein CCT8	IPI00302925 (+1)	60 kDa	0	0	0	0	1	16
RPL9	60S ribosomal protein L9	IPI00031691	22 kDa	4	5	2	3	1	1
RPL23A;hCG_16001	60S ribosomal protein L23a	IPI00021266 (+3)	18 kDa	2	3	4	4	0	3
-	Uncharacterized protein ENSP00000343748	IPI00472119 (+1)	30 kDa	4	1	4	6	0	1
HNRPA2B1	Isoform B1 of Heterogeneous nuclear ribonucleoproteins A2/B1	IPI00396378 (+1)	37 kDa	0	1	0	4	6	5
RPL10	60S ribosomal protein L10	IPI00554723 (+1)	25 kDa	0	3	7	6	0	0
CAPZB	Capping protein (Actin filament) muscle Z-line, beta	IPI00218782 (+1)	34 kDa	0	0	0	1	6	9
VPS35	Vacuolar protein sorting-associated protein 35	IPI00018931	92 kDa	0	0	0	0	9	7
GSN	Isoform 1 of Gelsolin precursor	IPI00026314 (+1)	86 kDa	0	0	0	0	6	10
CAND1	Isoform 1 of Cullin-associated NEDD8-dissociated protein 1	IPI00100160	136 kDa	0	0	0	0	10	6
PRDX6	Peroxiredoxin-6	IPI00220301	25 kDa	0	0	0	0	7	9
PFKL	Isoform 1 of 6-phosphofructokinase, liver type	IPI00332371	85 kDa	0	0	0	0	8	12
PLOD2	Isoform 2 of Procollagen-lysine,2-oxoglutarate 5-dioxygenase 2 precursor	IPI00337495 (+1)	87 kDa	0	0	0	0	8	8
AARS	Alanyl-tRNA synthetase, cytoplasmic	IPI00027442 (+1)	107 kDa	0	0	0	0	6	10
GPI	Glucose-6-phosphate isomerase	IPI00027497	63 kDa	0	0	0	0	5	11
TUBB2C	Tubulin beta-2C chain	IPI00007752	50 kDa	0	0	0	0	44	62
PBEF1	Isoform 1 of Nicotinamide phosphoribosyltransferase	IPI00018873	56 kDa	0	0	0	0	5	11
TALDO1	Transaldolase	IPI00744692	38 kDa	0	0	0	0	4	12
COPB2	Coatomer subunit beta'	IPI00220219	102 kDa	0	0	0	0	4	12
DSP	Isoform DPI of Desmoplakin	IPI00013933	332 kDa	0	16	0	0	0	0
ACTA1	Actin, alpha skeletal muscle	IPI00021428 (+1)	42 kDa	9	14	8	4	17	22
RPL18	60S ribosomal protein L18	IPI00215719	22 kDa	3	3	6	3	0	0
RPL18A	60S ribosomal protein L18a	IPI00026202	21 kDa	4	4	4	3	0	0
PARP4	Poly [ADP-ribose] polymerase 4	IPI00296909	193 kDa	2	2	8	3	0	0
ARF4	ADP-ribosylation factor 4	IPI00215918	21 kDa	1	1	0	0	5	8
NPEPPS	Puromycin-sensitive aminopeptidase	IPI00026216	103 kDa	0	0	0	0	6	9
ATIC	Bifunctional purine biosynthesis protein PURH	IPI00289499	65 kDa	0	0	0	0	6	9
COPB1	Coatomer subunit beta	IPI00295851	107 kDa	0	0	0	0	6	9
TAGLN2	Transgelin-2	IPI00550363 (+1)	22 kDa	0	0	0	0	7	8
PDIA6	Isoform 1 of Protein disulfide-isomerase A6 precursor	IPI00644989 (+1)	48 kDa	0	0	0	0	7	8
FSCN1	Fascin	IPI00163187 (+1)	55 kDa	0	0	0	0	7	8
SEPT11	Septin-11	IPI00019376	49 kDa	0	0	0	0	3	12
TPR	Nucleoprotein TPR	IPI00022970 (+1)	266 kDa	0	0	0	0	3	12
RPL23	60S ribosomal protein L23	IPI00010153 (+2)	15 kDa	2	4	4	3	1	0
RPL35A	60S ribosomal protein L35a	IPI00029731	13 kDa	3	3	3	3	0	2
hCG_21078	hypothetical protein LOC389435	IPI00398135 (+2)	17 kDa	2	3	3	5	0	1
TUFM	Tu translation elongation factor, mitochondrial	IPI00027107	50 kDa	3	3	5	3	0	0
RAN	GTP-binding nuclear protein Ran	IPI00643041 (+3)	24 kDa	0	1	0	3	5	5
HSPA2	Heat shock-related 70 kDa protein 2	IPI00007702	70 kDa	7	0	0	10	18	22
TOP2B	Isoform Beta-2 of DNA topoisomerase 2-beta	IPI00027280 (+1)	183 kDa	5	0	13	17	0	0
COPG	98 kDa protein	IPI00001890 (+1)	98 kDa	0	0	0	0	7	7
IPO7	Uncharacterized protein IPO7	IPI00007402 (+1)	120 kDa	0	0	0	0	8	6
STIP1	Stress-induced-phosphoprotein 1	IPI00013894	63 kDa	0	0	0	0	6	8
HSPH1	Isoform Beta of Heat shock protein 105 kDa	IPI00218993 (+2)	92 kDa	0	0	0	0	7	7
CALR	Calreticulin precursor	IPI00020599	48 kDa	0	0	0	0	7	7
UGCGL1	UDP-glucose ceramide glucosyltransferase-like 1 isoform 1	IPI00024466 (+1)	177 kDa	0	0	0	0	9	5
PGM1	Isoform 1 of Phosphoglucomutase-1	IPI00219526	61 kDa	0	0	0	0	4	10
MAP4	Isoform 1 of Microtubule-associated protein 4	IPI00396171 (+1)	121 kDa	0	0	0	0	3	11
PCNA	Proliferating cell nuclear antigen	IPI00021700	29 kDa	0	0	0	0	2	12
S100A7	Protein S100-A7	IPI00219806	11 kDa	0	14	0	0	0	0
RPS7	40S ribosomal protein S7	IPI00013415	22 kDa	3	4	0	2	2	2
FBL	rRNA 2'-O-methyltransferase fibrillarin	IPI00025039	34 kDa	0	2	4	7	0	0
PSMA7	Isoform 1 of Proteasome subunit alpha type 7	IPI00024175	28 kDa	0	0	0	1	7	5
NNMT	Nicotinamide N-methyltransferase	IPI00027681	30 kDa	0	0	0	1	8	4
KYNU	Kynureninase	IPI00003818	52 kDa	0	0	0	0	4	9
ARF3	ADP-ribosylation factor 3	IPI00215917 (+1)	21 kDa	0	0	0	0	6	13
UBTF	Isoform UBF1 of Nucleolar transcription factor 1	IPI00014533 (+1)	89 kDa	0	2	0	11	0	0
TAGLN	Transgelin	IPI00216138	23 kDa	0	0	0	0	2	11
RPL11	Isoform 2 of 60S ribosomal protein L11	IPI00746438 (+1)	20 kDa	2	1	3	3	2	1
ABCD3	ATP-binding cassette sub-family D member 3	IPI00002372	75 kDa	2	2	3	5	0	0
RAB1A	Isoform 1 of Ras-related protein Rab-1A	IPI00005719 (+1)	23 kDa	4	3	0	0	3	2
ASPH	Uncharacterized protein ASPH	IPI00294834 (+1)	86 kDa	4	1	3	4	0	0
DPM1	Dolichol-phosphate mannosyltransferase	IPI00022018 (+2)	30 kDa	1	3	4	4	0	0
RPL13A	60S ribosomal protein L13a	IPI00304612 (+1)	24 kDa	1	2	4	5	0	0
TMEM137;RBM14	Isoform 1 of RNA-binding protein 14	IPI00013174	69 kDa	0	6	0	6	0	0
YWHAB	Isoform Long of 14-3-3 protein beta/alpha	IPI00216318 (+1)	28 kDa	0	0	0	0	12	14
TRIM28	Isoform 1 of Transcription intermediary factor 1-beta	IPI00438229	89 kDa	0	0	0	0	5	7
WDR1	Isoform 2 of WD repeat protein 1	IPI00216256 (+1)	58 kDa	0	0	0	0	5	7
PSME1	Proteasome activator complex subunit 1	IPI00030154 (+1)	29 kDa	0	0	0	0	7	5
DCTN1	Isoform p150 of Dynactin subunit 1	IPI00029485	142 kDa	0	0	0	0	4	8
SERPINB6	Putative uncharacterized protein DKFZp686I04222	IPI00413451 (+1)	46 kDa	0	0	0	0	3	9
JUP	Junction plakoglobin	IPI00554711 (+1)	82 kDa	0	12	0	0	0	0
RPL22	60S ribosomal protein L22	IPI00219153 (+1)	15 kDa	1	2	2	2	2	2
RPL8	60S ribosomal protein L8	IPI00012772 (+1)	28 kDa	2	1	6	1	0	1
H2AFV	Histone H2AV	IPI00018278 (+3)	14 kDa	2	3	4	0	0	2
RPS18	40S ribosomal protein S18	IPI00013296	18 kDa	2	2	0	0	1	6
CDC2	Putative uncharacterized protein DKFZp686L20222	IPI00026689	35 kDa	0	3	0	11	4	3
DSTN	Destrin	IPI00473014 (+2)	19 kDa	0	1	0	1	4	5
PTPLAD1	Protein-tyrosine phosphatase-like A domain-containing protein 1	IPI00008998	44 kDa	4	0	4	3	0	0
PSMB2	Proteasome subunit beta type 2	IPI00028006	23 kDa	0	0	0	2	4	5
PFN2	Isoform IIb of Profilin-2	IPI00107555 (+1)	15 kDa	0	1	0	0	4	6
CAPN2	Calpain-2 catalytic subunit precursor	IPI00289758	80 kDa	0	0	0	0	5	6
XPO1	Exportin-1	IPI00298961 (+1)	123 kDa	0	0	0	0	6	5
ISOC1	Isochorismatase domain-containing protein 1	IPI00304082	32 kDa	0	0	0	0	5	6
USP5	Isoform Long of Ubiquitin carboxyl-terminal hydrolase 5	IPI00024664 (+1)	96 kDa	0	0	0	0	6	5
TARDBP	TDP43	IPI00025815	45 kDa	0	4	0	7	0	0
CCT6A	T-complex protein 1 subunit zeta	IPI00027626	58 kDa	0	0	0	0	3	8
HSPA4	Heat shock 70 kDa protein 4	IPI00002966	94 kDa	0	0	0	0	7	4
CAP1	Adenylyl cyclase-associated protein 1	IPI00008274	52 kDa	0	0	0	0	3	8
PPP2R1A	Serine/threonine-protein phosphatase 2A 65 kDa regulatory subunit A alpha isoform	IPI00554737	65 kDa	0	0	0	0	4	7
AZI1	Isoform 1 of 5-azacytidine-induced protein 1	IPI00298883 (+2)	122 kDa	0	0	9	2	0	0
HNRPH3	Isoform 1 of Heterogeneous nuclear ribonucleoprotein H3	IPI00013877 (+1)	37 kDa	0	4	0	8	0	0
RBM12B	RNA binding motif protein 12B	IPI00217626	103 kDa	0	2	0	9	0	0
RPS25	40S ribosomal protein S25	IPI00012750 (+2)	14 kDa	1	1	2	2	1	3
RPS5	40S ribosomal protein S5	IPI00008433	23 kDa	2	1	1	2	2	2
COL1A1	Collagen alpha-1(I) chain precursor	IPI00297646	139 kDa	1	0	3	1	1	4
PSPHL;ACTG1	ACTG1 protein	IPI00794523	28 kDa	14	20	11	0	25	37
RPL26L1	60S ribosomal protein L26-like 1	IPI00007144 (+5)	17 kDa	2	0	3	3	0	2
RPS24	Isoform 1 of 40S ribosomal protein S24	IPI00029750 (+2)	15 kDa	3	2	2	3	0	0
AP2M1	AP-2 complex subunit mu-1	IPI00022256 (+2)	50 kDa	1	1	4	4	0	0
HNRPF	Heterogeneous nuclear ribonucleoprotein F	IPI00003881	46 kDa	0	3	0	8	0	5
GSTM3	Glutathione S-transferase Mu 3	IPI00246975	27 kDa	0	0	0	2	3	5
LRRC59	Leucine-rich repeat-containing protein 59	IPI00396321	35 kDa	2	0	4	4	0	0
NONO	Non-POU domain-containing octamer-binding protein	IPI00304596	54 kDa	0	3	0	6	1	0
SFXN3	sideroflexin 3	IPI00793874	36 kDa	0	1	4	5	0	0
AP2A1	Isoform B of AP-2 complex subunit alpha-1	IPI00256684 (+2)	105 kDa	0	1	3	6	0	0
PSMA6	Proteasome subunit alpha type 6	IPI00029623	27 kDa	0	0	0	1	3	6
RALY	RNA binding protein (Fragment)	IPI00011268 (+3)	33 kDa	1	4	0	5	0	0
PSMB1	Proteasome subunit beta type 1 precursor	IPI00025019	26 kDa	0	0	0	2	1	7
PRDX5	Isoform Mitochondrial of Peroxiredoxin-5, mitochondrial precursor	IPI00024915 (+1)	22 kDa	0	0	0	0	5	5
TTLL12	Tubulin--tyrosine ligase-like protein 12	IPI00029048	74 kDa	0	5	0	5	0	0
CAPN1	Calpain-1 catalytic subunit	IPI00011285	82 kDa	0	0	0	0	5	5
DDX1	ATP-dependent RNA helicase DDX1	IPI00293655	82 kDa	0	0	0	0	4	6
ARHGDIA	Rho GDP-dissociation inhibitor 1	IPI00003815 (+2)	23 kDa	0	0	0	0	4	6
PABPC1	Isoform 1 of Polyadenylate-binding protein 1	IPI00008524 (+2)	71 kDa	0	0	0	0	4	6
SEPT9	Isoform 3 of Septin-9	IPI00455033 (+3)	48 kDa	0	0	0	0	4	6
CCT5	T-complex protein 1 subunit epsilon	IPI00010720	60 kDa	0	0	0	0	3	7
IARS	Isoleucyl-tRNA synthetase, cytoplasmic	IPI00644127	145 kDa	0	0	0	0	3	7
PEBP1	Phosphatidylethanolamine-binding protein 1	IPI00219446	21 kDa	0	0	0	0	3	7
HNRPA0	Heterogeneous nuclear ribonucleoprotein A0	IPI00011913	31 kDa	0	4	0	6	0	0
UNC84A	91 kDa protein	IPI00401147 (+2)	91 kDa	0	0	7	3	0	0
PA2G4	Proliferation-associated protein 2G4	IPI00299000 (+2)	44 kDa	0	0	0	2	0	8
FHL1	Four and a half LIM domains 1 variant	IPI00014398 (+1)	34 kDa	0	0	0	0	3	7
BAZ1B	Isoform 1 of Bromodomain adjacent to zinc finger domain protein 1B	IPI00069817 (+1)	171 kDa	0	0	2	8	0	0
CCT3	chaperonin containing TCP1, subunit 3 isoform b	IPI00290770 (+3)	60 kDa	0	0	0	0	1	9
S100A9	Protein S100-A9	IPI00027462	13 kDa	0	10	0	0	0	0
NME2;NME1	Nucleoside diphosphate kinase	IPI00604590 (+1)	33 kDa	0	0	0	0	10	0
DDX17	DEAD box polypeptide 17 isoform 1	IPI00023785 (+2)	80 kDa	3	6	2	5	1	1
RPL27	60S ribosomal protein L27	IPI00219155	16 kDa	1	1	2	1	0	4
VDAC2	Isoform 1 of Voltage-dependent anion-selective channel protein 2	IPI00024145 (+7)	38 kDa	2	2	3	2	0	0
RPS13	40S ribosomal protein S13	IPI00221089	17 kDa	2	2	0	0	1	4
TMEM33	Transmembrane protein 33	IPI00299084	28 kDa	1	2	3	3	0	0
HNRPH1	Heterogeneous nuclear ribonucleoprotein H	IPI00013881 (+1)	49 kDa	1	0	0	14	3	5
PRDX2	Peroxiredoxin-2	IPI00027350 (+1)	22 kDa	0	2	0	0	5	11
SNX3	Isoform 1 of Sorting nexin-3	IPI00815770	19 kDa	0	1	0	0	2	6
FEN1	Flap endonuclease 1	IPI00026215	43 kDa	0	2	0	6	0	1
GNB2L1	Lung cancer oncogene 7	IPI00641950 (+2)	38 kDa	0	0	0	2	2	5
GPSN2	Isoform 1 of Synaptic glycoprotein SC2	IPI00100656	36 kDa	1	0	4	4	0	0
AHCY	Adenosylhomocysteinase	IPI00012007	48 kDa	0	0	0	0	3	6
ARCN1	Putative uncharacterized protein DKFZp686M09245	IPI00298520 (+1)	62 kDa	0	0	0	0	3	6
NOL5A	Nucleolar protein 5A	IPI00411937	66 kDa	0	0	3	6	0	0
SEPT2	Septin-2	IPI00014177	41 kDa	0	0	0	0	3	6
PSMA5	Proteasome subunit alpha type 5	IPI00291922	26 kDa	0	0	0	0	3	6
KHSRP	KH-type splicing regulatory protein	IPI00479786	73 kDa	0	0	0	0	3	6
VIL2	Villin 2	IPI00746388 (+1)	70 kDa	0	0	0	0	14	11
TUBB3	Tubulin beta-3 chain	IPI00013683	50 kDa	0	0	0	0	26	39
FNDC3B	Isoform 1 of Fibronectin type III domain-containing protein 3B	IPI00217490	133 kDa	0	2	0	7	0	0
YWHAG	14-3-3 protein gamma	IPI00220642	28 kDa	0	0	0	0	11	12
CCT4	T-complex protein 1 subunit delta	IPI00302927	58 kDa	0	0	0	0	2	7
EEF1D	Elongation factor 1-delta	IPI00023048 (+1)	31 kDa	0	0	0	0	2	7
DARS	Aspartyl-tRNA synthetase, cytoplasmic	IPI00216951	57 kDa	0	0	0	0	0	9
RPS15A	40S ribosomal protein S15a	IPI00221091	15 kDa	1	1	2	2	0	2
RPS14	40S ribosomal protein S14	IPI00026271	16 kDa	0	2	1	1	2	2
DDOST	dolichyl-diphosphooligosaccharide-protein glycosyltransferase precursor	IPI00297084	51 kDa	1	2	2	3	0	0
RPS10	40S ribosomal protein S10	IPI00008438	19 kDa	1	2	0	0	1	4
STOM	Erythrocyte band 7 integral membrane protein	IPI00219682	32 kDa	1	3	3	1	0	0
SEC61A1	Isoform 1 of Protein transport protein Sec61 subunit alpha isoform 1	IPI00218466	52 kDa	2	2	3	1	0	0
PSMA4	Proteasome subunit alpha type 4	IPI00299155 (+1)	29 kDa	0	0	0	2	3	3
CASP1	Isoform Alpha of Caspase-1 precursor	IPI00021800 (+2)	45 kDa	0	0	0	2	2	4
MCM7	Isoform 1 of DNA replication licensing factor MCM7	IPI00299904	81 kDa	0	0	0	4	3	1
PDS5B	Isoform 1 of Androgen-induced proliferation inhibitor	IPI00240812 (+1)	165 kDa	1	0	3	4	0	0
TBL2	Transducin beta-like 2 protein	IPI00000948	50 kDa	0	0	4	4	0	0
CAST	Isoform 2 of Calpastatin	IPI00220857 (+10)	75 kDa	0	0	0	0	3	5
HMGB1	High-mobility group box 1	IPI00645948 (+4)	19 kDa	0	0	0	0	3	5
NAP1L1	Nucleosome assembly protein 1-like 1	IPI00023860 (+4)	45 kDa	0	0	0	0	3	5
GARS	Glycyl-tRNA synthetase	IPI00783097	78 kDa	0	0	0	0	3	5
WARS	Tryptophanyl-tRNA synthetase, cytoplasmic	IPI00295400	53 kDa	0	0	0	0	3	5
PLEKHC1	Isoform 1 of Pleckstrin homology domain-containing family C member 1	IPI00000856 (+1)	78 kDa	0	0	0	0	5	3
LEPRE1	Isoform 3 of Prolyl 3-hydroxylase 1 precursor	IPI00045839 (+1)	91 kDa	0	0	0	0	4	4
CRYAB	Alpha-crystallin B chain	IPI00021369	20 kDa	0	0	0	0	4	4
YWHAH	14-3-3 protein eta	IPI00216319	28 kDa	0	0	0	0	8	13
EEA1	Early endosome antigen 1	IPI00329536	162 kDa	0	0	0	0	6	2
EIF4G2	Eukaryotic translation initiation factor 4 gamma 2	IPI00015952 (+1)	102 kDa	0	0	0	6	0	2
MDH1	Malate dehydrogenase, cytoplasmic	IPI00291005	36 kDa	0	0	0	0	1	7
EPRS	glutamyl-prolyl tRNA synthetase	IPI00013452	171 kDa	0	0	0	0	0	8
RPL31	60S ribosomal protein L31	IPI00026302 (+1)	14 kDa	1	2	0	2	1	1
SFRS3	Splicing factor, arginine/serine-rich 3	IPI00010204 (+1)	19 kDa	0	0	3	2	1	1
SRPRB	Signal recognition particle receptor subunit beta	IPI00295098	30 kDa	0	1	3	3	0	0
MYLK	Isoform 2 of Myosin light chain kinase, smooth muscle	IPI00221255 (+8)	203 kDa	0	0	0	3	2	2
TPT1	Tumor protein, translationally-controlled 1	IPI00009943 (+1)	22 kDa	0	0	0	1	2	4
RARS	Isoform Complexed of Arginyl-tRNA synthetase, cytoplasmic	IPI00004860	75 kDa	0	0	0	0	3	4
PSMD2	26S proteasome non-ATPase regulatory subunit 2	IPI00012268	100 kDa	0	0	0	0	3	4
IPO9	Importin-9	IPI00185146	116 kDa	0	0	0	0	4	3
PSMD3	26S proteasome non-ATPase regulatory subunit 3	IPI00011603	61 kDa	0	0	0	0	3	4
ENAH	Isoform 2 of Protein enabled homolog	IPI00374054 (+2)	64 kDa	0	0	0	0	4	3
AP1B1	Isoform A of AP-1 complex subunit beta-1	IPI00328257 (+2)	105 kDa	0	0	0	0	4	3
RDX	Radixin	IPI00017367	69 kDa	0	0	0	0	13	10
KARS	Lysyl-tRNA synthetase	IPI00014238 (+1)	68 kDa	0	0	0	0	4	3
EFHD2	EF-hand domain-containing protein 2	IPI00060181	27 kDa	0	0	0	0	3	4
AK1	Adenylate kinase isoenzyme 1	IPI00018342 (+1)	22 kDa	0	0	0	0	4	3
NOP5/NOP58	Nucleolar protein 5	IPI00006379	60 kDa	0	0	2	5	0	0
FKBP9	FK506-binding protein 9 precursor	IPI00182126	63 kDa	0	0	0	0	5	2
ANP32B	Isoform 1 of Acidic leucine-rich nuclear phosphoprotein 32 family member B	IPI00007423 (+1)	29 kDa	0	0	0	0	4	3
GSR	Isoform Mitochondrial of Glutathione reductase, mitochondrial precursor	IPI00016862 (+1)	56 kDa	0	0	0	0	2	5
LAP3	Isoform 1 of Cytosol aminopeptidase	IPI00419237 (+1)	56 kDa	0	0	0	0	2	5
EIF5A	Isoform 2 of Eukaryotic translation initiation factor 5A-1	IPI00376005 (+1)	20 kDa	0	0	0	0	2	5
CTTN	Src substrate cortactin	IPI00029601 (+1)	62 kDa	0	0	0	0	2	5
PARK7	Protein DJ-1	IPI00298547	20 kDa	0	0	0	0	1	6
LGALS3	Galectin-3	IPI00465431	26 kDa	0	0	0	0	1	6
EIF3A	Eukaryotic translation initiation factor 3 subunit 10	IPI00029012	167 kDa	0	0	0	0	1	6
NACA	Nascent polypeptide-associated complex subunit alpha	IPI00023748 (+2)	23 kDa	0	0	0	0	1	6
ZC3HAV1	Isoform 1 of Zinc finger CCCH type antiviral protein 1	IPI00410067 (+1)	101 kDa	0	1	0	6	0	0
SYNCRIP	Isoform 1 of Heterogeneous nuclear ribonucleoprotein Q	IPI00018140 (+3)	70 kDa	0	0	0	0	6	1
PSME2	Proteasome activator complex subunit 2	IPI00384051 (+1)	27 kDa	0	0	0	0	6	1
LAS1L	Isoform 1 of LAS1-like protein	IPI00641990 (+1)	83 kDa	0	1	1	5	0	0
TCP1	T-complex protein 1 subunit alpha	IPI00290566	60 kDa	0	0	0	0	0	7
CCT2	T-complex protein 1 subunit beta	IPI00297779	57 kDa	0	0	0	0	0	7
UHRF1	ubiquitin-like, containing PHD and RING finger domains, 1 isoform 2	IPI00797279 (+1)	91 kDa	0	0	0	7	0	0
TUBB2B	Tubulin beta-2B chain	IPI00031370	50 kDa	0	0	0	0	0	58
PCBP1	Poly(rC)-binding protein 1	IPI00016610	37 kDa	0	2	0	5	3	5
SAR1A	GTP-binding protein SAR1a	IPI00015954	22 kDa	0	1	0	1	2	2
PTRF	Isoform 1 of Polymerase I and transcript release factor	IPI00176903	43 kDa	1	1	1	3	0	0
RPS20	40S ribosomal protein S20	IPI00012493 (+1)	13 kDa	0	0	2	2	0	2
-	OTTHUMP00000018641	IPI00186712 (+1)	13 kDa	1	2	0	1	0	2
RPL30	60S ribosomal protein L30	IPI00219156	13 kDa	2	2	0	0	0	2
SFRS1	Isoform ASF-1 of Splicing factor, arginine/serine-rich 1	IPI00215884 (+2)	28 kDa	0	0	2	2	0	2
BAT1	Isoform 2 of Spliceosome RNA helicase BAT1	IPI00641829 (+3)	51 kDa	0	0	0	3	1	2
TMCO1	Isoform 1 of Transmembrane and coiled-coil domain-containing protein 1	IPI00026111 (+1)	21 kDa	0	1	3	2	0	0
MCM3	DNA replication licensing factor MCM3	IPI00013214	91 kDa	0	0	0	1	3	2
HTRA1	Serine protease HTRA1 precursor	IPI00003176 (+1)	51 kDa	2	2	0	2	0	0
H1FX	Histone H1x	IPI00021924	22 kDa	1	0	2	3	0	0
NPM1	Isoform 2 of Nucleophosmin	IPI00220740 (+1)	29 kDa	0	0	0	4	1	1
CNP	Isoform CNPI of 2',3'-cyclic-nucleotide 3'-phosphodiesterase	IPI00220993 (+1)	45 kDa	1	0	3	2	0	0
GTPBP4	Nucleolar GTP-binding protein 1	IPI00385042 (+1)	74 kDa	1	4	1	0	0	0
RPS19	40S ribosomal protein S19	IPI00215780	16 kDa	0	0	0	0	3	3
KPNA2	Importin subunit alpha-2	IPI00002214 (+1)	58 kDa	0	3	0	3	0	0
LARS	Leucyl-tRNA synthetase, cytoplasmic	IPI00103994	134 kDa	0	0	0	0	3	3
ARPC4	Actin-related protein 2/3 complex subunit 4	IPI00554811 (+1)	20 kDa	0	0	0	0	3	3
DDB1	DNA damage-binding protein 1	IPI00293464 (+1)	127 kDa	0	0	0	0	3	3
PGLS	6-phosphogluconolactonase	IPI00029997	28 kDa	0	0	0	0	4	2
UBE2L3	Ubiquitin-conjugating enzyme E2 L3	IPI00021347	18 kDa	0	0	0	0	3	3
EIF6	Eukaryotic translation initiation factor 6	IPI00010105	27 kDa	0	0	0	0	2	4
OLA1	Isoform 1 of Putative GTP-binding protein 9	IPI00290416	45 kDa	0	0	0	0	2	4
VDP	Putative uncharacterized protein DKFZp451D234	IPI00031583 (+1)	109 kDa	0	0	0	0	2	4
NARS	Asparaginyl-tRNA synthetase, cytoplasmic	IPI00306960 (+1)	63 kDa	0	0	0	0	2	4
FKBP3	FK506-binding protein 3	IPI00024157	25 kDa	0	0	0	0	2	4
UBE2V2	Ubiquitin-conjugating enzyme E2 variant 2	IPI00019600	16 kDa	0	0	0	0	2	4
SLC16A1	Monocarboxylate transporter 1	IPI00024650	54 kDa	3	0	3	0	0	0
COTL1	Coactosin-like protein	IPI00017704	16 kDa	0	0	0	0	2	4
GSPT1	G1 to S phase transition protein 1 homolog	IPI00218829	69 kDa	0	0	0	0	2	4
PSMA1	Isoform Short of Proteasome subunit alpha type 1	IPI00016832 (+1)	30 kDa	0	0	0	0	1	5
SARS	Seryl-tRNA synthetase, cytoplasmic	IPI00220637 (+1)	59 kDa	0	0	0	0	1	5
HNRPD	Isoform 1 of Heterogeneous nuclear ribonucleoprotein D0	IPI00028888 (+5)	38 kDa	0	0	0	0	1	5
GDI1	Rab GDP dissociation inhibitor alpha	IPI00010154	51 kDa	0	0	0	0	4	13
STMN1	Stathmin	IPI00479997 (+3)	17 kDa	0	0	0	0	1	5
EIF3B	Isoform 1 of Eukaryotic translation initiation factor 3 subunit 9	IPI00396370 (+2)	92 kDa	0	0	0	0	1	5
CBR1	Carbonyl reductase [NADPH] 1	IPI00295386	30 kDa	0	0	0	0	2	4
ATP2A2	Isoform SERCA2A of Sarcoplasmic/endoplasmic reticulum calcium ATPase 2	IPI00177817 (+4)	110 kDa	5	1	0	0	0	0
DCLK1	Isoform 2 of Serine/threonine-protein kinase DCLK1	IPI00004560 (+1)	82 kDa	0	0	0	0	5	1
DDX18	ATP-dependent RNA helicase DDX18	IPI00301323	75 kDa	0	0	1	5	0	0
BLVRA	Biliverdin reductase A precursor	IPI00294158	33 kDa	0	0	0	0	0	6
TPM3	29 kDa protein	IPI00178083 (+7)	29 kDa	0	0	0	0	0	6
PALLD	palladin	IPI00292009	122 kDa	0	0	0	0	0	6
RAP1B	Ras-related protein Rap-1b precursor	IPI00015148 (+2)	21 kDa	2	1	1	0	1	0
HIST2H2BE	Histone H2B type 2-E	IPI00003935 (+4)	14 kDa	0	9	11	19	0	0
IMMT	Isoform 1 of Mitochondrial inner membrane protein	IPI00009960 (+2)	84 kDa	2	0	2	1	0	0
CKB	Creatine kinase B-type	IPI00022977	43 kDa	0	0	0	1	2	2
EIF4H;LOC653994	Isoform Long of Eukaryotic translation initiation factor 4H	IPI00014263 (+1)	27 kDa	0	0	0	1	2	2
HSD17B12	17 kDa protein	IPI00797880 (+2)	17 kDa	1	2	0	2	0	0
RAB5C	Ras-related protein Rab-5C	IPI00016339	23 kDa	1	0	0	0	2	2
-	Putative uncharacterized protein (Fragment)	IPI00827736	17 kDa	0	2	0	0	4	6
EHD2	EH domain-containing protein 2	IPI00100980	61 kDa	0	1	0	0	3	1
STAT3	88 kDa protein	IPI00298887 (+3)	88 kDa	0	0	0	2	2	1
SURF4	Isoform 1 of Surfeit locus protein 4	IPI00005737 (+2)	30 kDa	2	1	0	2	0	0
RPL10A	60S ribosomal protein L10a	IPI00412579 (+1)	25 kDa	0	0	3	1	0	1
SLC25A10	Isoform 1 of Mitochondrial dicarboxylate carrier	IPI00015920 (+1)	31 kDa	0	0	2	3	0	0
SSB	Lupus La protein	IPI00009032	47 kDa	0	0	0	0	3	2
PRDX4	Peroxiredoxin-4	IPI00011937 (+1)	31 kDa	0	0	0	0	4	3
SF3B1	Splicing factor 3B subunit 1	IPI00026089	146 kDa	0	0	0	0	3	2
HPRT1	Hypoxanthine-guanine phosphoribosyltransferase	IPI00218493	25 kDa	0	0	0	0	3	2
PSMD1	Isoform 1 of 26S proteasome non-ATPase regulatory subunit 1	IPI00299608 (+1)	106 kDa	0	0	0	0	3	2
FAM129B	Niban-like protein	IPI00456750 (+1)	83 kDa	0	0	0	0	3	2
ANP32E	Acidic leucine-rich nuclear phosphoprotein 32 family member E	IPI00165393 (+1)	31 kDa	0	2	0	3	0	0
HSPA9	Stress-70 protein, mitochondrial precursor	IPI00007765	74 kDa	3	0	0	0	2	0
P4HA1	Isoform 1 of Prolyl 4-hydroxylase subunit alpha-1 precursor	IPI00009923 (+1)	61 kDa	0	0	0	0	2	3
EIF3C	Eukaryotic translation initiation factor 3 subunit 8	IPI00016910 (+2)	105 kDa	0	0	0	0	2	3
ZYX	Zyxin	IPI00020513	67 kDa	0	0	0	0	2	3
PSMA3	Isoform 2 of Proteasome subunit alpha type 3	IPI00171199 (+1)	28 kDa	0	0	0	0	2	3
ARPC1B	Actin-related protein 2/3 complex subunit 1B	IPI00005160 (+1)	41 kDa	0	0	0	0	2	3
SAE2	SUMO-activating enzyme subunit 2	IPI00023234	71 kDa	0	0	0	0	2	3
ATP5J2	Isoform 2 of ATP synthase f chain, mitochondrial	IPI00219291 (+3)	10 kDa	3	2	0	0	0	0
CAPZA1	F-actin-capping protein subunit alpha-1	IPI00005969	33 kDa	0	0	0	0	2	3
PTGES3	Prostaglandin E synthase 3	IPI00015029 (+2)	19 kDa	0	0	0	0	2	3
ESD	S-formylglutathione hydrolase	IPI00411706	31 kDa	0	0	0	0	2	3
UBE2N	Ubiquitin-conjugating enzyme E2 N	IPI00003949	17 kDa	0	0	0	0	2	3
CYCS	Cytochrome c	IPI00465315	12 kDa	0	0	0	0	3	2
LOC440055	Uncharacterized protein ENSP00000302331	IPI00456898 (+1)	15 kDa	0	0	0	0	2	3
GSTO1	Glutathione transferase omega-1	IPI00019755 (+1)	28 kDa	0	0	0	0	2	3
CMPK	cytidylate kinase	IPI00219953	26 kDa	0	0	0	0	3	2
IDH1	Isocitrate dehydrogenase [NADP] cytoplasmic	IPI00027223	47 kDa	0	0	0	0	2	3
RSU1	Ras suppressor protein 1	IPI00017256 (+2)	32 kDa	0	0	0	0	3	2
CCT7	T-complex protein 1 subunit eta	IPI00018465	59 kDa	0	0	0	0	1	4
HIP2	Isoform 1 of Ubiquitin-conjugating enzyme E2-25 kDa	IPI00021370	22 kDa	0	0	0	0	1	4
SEPT7	Isoform 1 of Septin-7	IPI00033025 (+1)	51 kDa	0	0	0	0	2	6
PRKAR1A	cAMP-dependent protein kinase type I-alpha regulatory subunit	IPI00021831	43 kDa	0	0	0	0	1	4
FLII	Protein flightless-1 homolog	IPI00031023	145 kDa	0	0	0	0	1	4
PAICS	Multifunctional protein ADE2	IPI00217223 (+1)	50 kDa	0	0	0	0	1	4
HK1	Isoform 1 of Hexokinase-1	IPI00018246 (+3)	102 kDa	0	0	0	0	1	4
TXN	Thioredoxin	IPI00216298 (+1)	12 kDa	0	0	0	0	1	4
LOC442497;SLC3A2	solute carrier family 3 (activators of dibasic and neutral amino acid transport), member 2 isoform d	IPI00554702 (+5)	65 kDa	4	1	0	0	0	0
PARP1	Poly [ADP-ribose] polymerase 1	IPI00449049	113 kDa	0	1	0	4	0	0
UBE1L2	Isoform 1 of Ubiquitin-activating enzyme E1-like protein 2	IPI00023647	118 kDa	0	0	0	0	4	1
S100A11	Protein S100-A11	IPI00013895	12 kDa	0	4	0	0	0	1
GMPS	GMP synthase	IPI00029079	77 kDa	0	0	0	0	2	3
COL5A1	184 kDa protein	IPI00477611 (+1)	184 kDa	1	0	0	0	4	0
CARS	cysteinyl-tRNA synthetase isoform c	IPI00027443 (+3)	95 kDa	0	0	0	0	1	4
ARPC2	Actin-related protein 2/3 complex subunit 2	IPI00005161	34 kDa	0	0	0	0	1	4
SFN	Isoform 1 of 14-3-3 protein sigma	IPI00013890	28 kDa	0	8	0	0	0	0
IGHG1	Putative uncharacterized protein DKFZp686N02209	IPI00384938 (+20)	53 kDa	0	5	0	0	0	0
KRT17	Keratin, type I cytoskeletal 17	IPI00450768	48 kDa	0	19	0	0	0	0
MYBBP1A	Isoform 1 of Myb-binding protein 1A	IPI00005024 (+1)	149 kDa	0	0	0	5	0	0
HSPD1	61 kDa protein	IPI00472102 (+1)	61 kDa	0	0	0	0	5	0
ARTS-1	Isoform 2 of Adipocyte-derived leucine aminopeptidase precursor	IPI00165949 (+1)	108 kDa	0	0	0	0	5	0
FABP5;LOC728641	Fatty acid-binding protein, epidermal	IPI00007797	15 kDa	0	5	0	0	0	0
CNN2	Calponin-2	IPI00015262 (+1)	34 kDa	0	0	0	0	0	5
CSRP1	Cysteine and glycine-rich protein 1	IPI00442073	21 kDa	0	0	0	0	0	5
S100A8	Protein S100-A8	IPI00007047	11 kDa	0	5	0	0	0	0
UPF1	Isoform 1 of Regulator of nonsense transcripts 1	IPI00034049 (+1)	124 kDa	0	0	0	1	2	1
RPL19	60S ribosomal protein L19	IPI00025329	23 kDa	1	0	2	1	0	0
CAV2	Caveolin-2	IPI00657910 (+1)	17 kDa	1	0	2	1	0	0
NUP155	Isoform 1 of Nuclear pore complex protein Nup155	IPI00026625 (+1)	155 kDa	1	0	1	2	0	0
HNRPL	heterogeneous nuclear ribonucleoprotein L isoform a	IPI00027834 (+4)	64 kDa	0	2	0	2	0	0
NDUFA10	NADH dehydrogenase [ubiquinone] 1 alpha subcomplex subunit 10, mitochondrial precursor	IPI00029561	41 kDa	2	2	0	0	0	0
ASNA1	Uncharacterized protein ASNA1	IPI00013466 (+1)	40 kDa	0	0	0	0	2	2
GBP2;GBP7	Interferon-induced guanylate-binding protein 2	IPI00028565 (+1)	67 kDa	0	0	0	0	2	2
GCLC	Glutamate--cysteine ligase catalytic subunit	IPI00215768	73 kDa	0	0	0	0	2	2
SOD1	Uncharacterized protein SOD1	IPI00218733 (+1)	16 kDa	0	0	0	0	2	2
RNH1	Ribonuclease inhibitor	IPI00550069 (+1)	50 kDa	0	0	0	0	2	2
BLVRB	Flavin reductase	IPI00783862	22 kDa	0	0	0	0	2	2
GLO1	Lactoylglutathione lyase	IPI00220766	21 kDa	0	0	0	0	2	2
C19orf10	Uncharacterized protein C19orf10 precursor	IPI00056357	19 kDa	0	0	0	0	2	2
HK2	Hexokinase-2	IPI00102864	102 kDa	0	0	0	0	2	3
ROCK2	Rho-associated protein kinase 2	IPI00307155	161 kDa	0	0	0	0	2	2
RNPEP	Aminopeptidase B	IPI00642211	73 kDa	0	0	0	0	2	2
PSMB8	Isoform 1 of Proteasome subunit beta type 8 precursor	IPI00000783 (+3)	30 kDa	0	0	0	0	1	3
ATP6V1A	Vacuolar ATP synthase catalytic subunit A	IPI00007682	68 kDa	0	0	0	0	1	3
SET	Isoform 1 of Protein SET	IPI00072377 (+3)	33 kDa	0	0	0	0	1	3
APEX1	DNA-(apurinic or apyrimidinic site) lyase	IPI00215911	36 kDa	0	0	0	0	1	3
PSMA2	Proteasome subunit alpha type 2	IPI00219622	26 kDa	0	0	0	0	1	3
SUB1	Activated RNA polymerase II transcriptional coactivator p15	IPI00221222	14 kDa	0	0	0	0	1	3
TARS	Threonyl-tRNA synthetase, cytoplasmic	IPI00329633	83 kDa	0	0	0	0	1	3
HUWE1	Isoform 2 of E3 ubiquitin-protein ligase HUWE1	IPI00445401 (+3)	480 kDa	0	0	0	0	1	3
RPSA	Ribosomal protein SA	IPI00413108 (+4)	33 kDa	0	0	0	0	1	3
ACO1	Iron-responsive element-binding protein 1	IPI00008485	98 kDa	0	0	0	0	1	3
UCHL1	Ubiquitin carboxyl-terminal hydrolase isozyme L1	IPI00018352 (+1)	25 kDa	0	0	0	0	1	3
CNDP2	Cytosolic non-specific dipeptidase	IPI00177728 (+1)	53 kDa	0	0	0	0	1	3
NAP1L4	Nucleosome assembly protein 1-like 4	IPI00017763 (+1)	43 kDa	0	0	0	0	1	4
RTN4	Isoform 1 of Reticulon-4	IPI00021766 (+2)	130 kDa	0	0	0	0	1	3
COPS7A	COP9 signalosome complex subunit 7a	IPI00301419 (+1)	30 kDa	0	0	0	0	1	3
SFPQ	Isoform Long of Splicing factor, proline- and glutamine-rich	IPI00010740 (+1)	76 kDa	0	0	0	3	1	0
TNPO3	Isoform 2 of Transportin-3	IPI00395694 (+1)	104 kDa	0	0	0	0	1	3
CTPS	CTP synthase 1	IPI00290142	67 kDa	0	0	0	0	1	3
SEC23A	Protein transport protein Sec23A	IPI00017375	86 kDa	0	0	0	0	2	2
NOC2L	Nucleolar complex protein 2 homolog	IPI00411886	85 kDa	0	1	0	3	0	0
PRPF6	Pre-mRNA-processing factor 6	IPI00305068	107 kDa	0	1	0	3	0	0
VDAC3	Isoform 1 of Voltage-dependent anion-selective channel protein 3	IPI00031804 (+1)	31 kDa	2	2	0	0	0	0
MDH2	Malate dehydrogenase, mitochondrial precursor	IPI00291006	36 kDa	0	0	0	0	3	1
RAB7A	Ras-related protein Rab-7a	IPI00016342	23 kDa	3	0	0	0	0	1
MCM6	DNA replication licensing factor MCM6	IPI00031517	93 kDa	0	0	0	0	3	1
DYNC1I2	Isoform 2C of Cytoplasmic dynein 1 intermediate chain 2	IPI00216348 (+5)	68 kDa	0	0	0	0	3	1
ERC1	Isoform 2 of ELKS/RAB6-interacting/CAST family member 1	IPI00171230 (+3)	114 kDa	3	1	0	0	0	0
NAT10	N-acetyltransferase 10	IPI00300127	116 kDa	0	0	3	1	0	0
EMD	Emerin	IPI00032003	29 kDa	0	0	3	1	0	0
HNRPUL1	Isoform 1 of Heterogeneous nuclear ribonucleoprotein U-like protein 1	IPI00013070 (+2)	96 kDa	0	0	0	4	0	0
CASP14	Caspase-14 precursor	IPI00013885	28 kDa	0	4	0	0	0	0
CALU	Isoform 1 of Calumenin precursor	IPI00014537 (+1)	37 kDa	0	0	0	0	0	4
ADAR	Isoform 2 of Double-stranded RNA-specific adenosine deaminase	IPI00025057 (+3)	133 kDa	0	0	0	4	0	0
MCM2	DNA replication licensing factor MCM2	IPI00184330	102 kDa	0	0	0	0	4	0
CACYBP	Isoform 1 of Calcyclin-binding protein	IPI00395627 (+2)	26 kDa	0	0	0	0	0	4
PSMB4	Proteasome subunit beta type 4 precursor	IPI00555956	29 kDa	0	0	0	0	0	4
CYFIP1	Isoform 1 of Cytoplasmic FMR1-interacting protein 1	IPI00644231	145 kDa	0	0	0	0	4	0
RHEB	GTP-binding protein Rheb precursor	IPI00016669	20 kDa	0	0	0	0	0	4
YARS	Tyrosyl-tRNA synthetase, cytoplasmic	IPI00007074	59 kDa	0	0	0	0	0	4
ATAD2	Isoform 1 of ATPase family AAA domain-containing protein 2	IPI00170548	159 kDa	0	0	0	4	0	0
NOL1	Isoform 2 of Putative RNA methyltransferase NOL1	IPI00294891 (+2)	94 kDa	0	0	0	4	0	0
NUDC	Nuclear migration protein nudC	IPI00550746	38 kDa	0	0	0	0	0	4
PHGDH	D-3-phosphoglycerate dehydrogenase	IPI00011200 (+1)	57 kDa	0	0	0	0	0	4
CLIC4	Chloride intracellular channel protein 4	IPI00001960	29 kDa	0	0	0	0	0	4
SFRS14	Isoform 1 of Putative splicing factor, arginine/serine-rich 14	IPI00158020 (+4)	120 kDa	0	0	0	4	0	0
LOC151579	similar to basic leucine zipper and W2 domains 1	IPI00005681 (+2)	32 kDa	0	0	0	0	0	4
FTSJ3	Putative rRNA methyltransferase 3	IPI00217686	97 kDa	0	0	0	4	0	0
LOC653499;LGALS7;LOC728910;LOC732032	Galectin-7	IPI00219221	15 kDa	0	4	0	0	0	0
ALDOC	Fructose-bisphosphate aldolase C	IPI00418262	39 kDa	0	0	0	0	0	6
SBDS	Shwachman-Bodian-Diamond syndrome protein	IPI00427330	29 kDa	0	0	0	0	0	4
STBD1	Genethonin-1	IPI00022538	39 kDa	0	0	4	0	0	0
MAPK1	Mitogen-activated protein kinase 1	IPI00003479	41 kDa	0	0	0	0	1	2
TUBA4A	Tubulin alpha-4A chain	IPI00007750 (+1)	50 kDa	0	0	0	0	38	30
SMC2	Isoform 1 of Structural maintenance of chromosomes protein 2	IPI00007927 (+2)	136 kDa	0	0	0	0	1	2
DPP3;BBS1	Isoform 1 of Dipeptidyl-peptidase 3	IPI00020672	83 kDa	0	0	0	0	1	2
UBE2M	NEDD8-conjugating enzyme Ubc12	IPI00022597	21 kDa	0	0	0	0	1	2
ERP29	Endoplasmic reticulum protein ERp29 precursor	IPI00024911	29 kDa	0	0	0	0	1	2
DBNL	Isoform 3 of Drebrin-like protein	IPI00101968 (+2)	49 kDa	0	0	0	0	1	2
EEF1B2	Elongation factor 1-beta	IPI00178440 (+2)	25 kDa	0	0	0	0	1	2
SNX1	sorting nexin 1 isoform c	IPI00183274 (+4)	53 kDa	0	0	0	0	1	2
ENO2	Gamma-enolase	IPI00216171	47 kDa	0	0	0	0	35	4
APRT	Adenine phosphoribosyltransferase	IPI00218693 (+1)	20 kDa	0	0	0	0	1	2
MIF	Macrophage migration inhibitory factor	IPI00293276 (+1)	12 kDa	0	0	0	0	1	2
ALDH3A1	Aldehyde dehydrogenase, dimeric NADP-preferring	IPI00296183 (+3)	50 kDa	0	0	0	0	1	2
UGP2	Isoform 1 of UTP--glucose-1-phosphate uridylyltransferase	IPI00329331 (+1)	57 kDa	0	0	0	0	1	2
FUBP1	Isoform 1 of Far upstream element-binding protein 1	IPI00375441 (+2)	68 kDa	0	0	0	0	1	2
GMFB	Glia maturation factor beta	IPI00412987 (+1)	17 kDa	0	0	0	0	1	2
TXNRD1	Thioredoxin reductase 1, cytoplasmic precursor	IPI00554786 (+3)	55 kDa	0	0	0	0	1	2
TNPO1	transportin 1 isoform 1	IPI00024364 (+1)	102 kDa	0	0	0	0	1	2
PARP9	Isoform 1 of Poly [ADP-ribose] polymerase 9	IPI00027803 (+2)	96 kDa	0	1	0	2	0	0
TYMS	Thymidylate synthase	IPI00103732 (+1)	32 kDa	0	1	0	2	0	0
STUB1	Isoform 1 of STIP1 homology and U box-containing protein 1	IPI00025156 (+1)	35 kDa	0	1	0	2	0	0
IDE	Insulin-degrading enzyme	IPI00220373	118 kDa	0	1	0	0	2	0
EIF3K	Eukaryotic translation initiation factor 3 subunit 12	IPI00033143	25 kDa	0	0	0	2	0	1
SRM	Spermidine synthase	IPI00292020	34 kDa	0	0	0	2	0	1
PSME3	Isoform 1 of Proteasome activator complex subunit 3	IPI00030243 (+1)	30 kDa	0	0	0	0	2	1
-	Putative ubiquitin-conjugating enzyme E2 D3-like protein	IPI00024013 (+7)	17 kDa	0	0	0	0	2	1
NOLA1	Isoform 1 of H/ACA ribonucleoprotein complex subunit 1	IPI00302176 (+1)	22 kDa	0	0	2	1	0	0
NRAS	91 kDa protein	IPI00398121 (+3)	91 kDa	0	0	0	1	0	2
NOLA2	H/ACA ribonucleoprotein complex subunit 2	IPI00041325	17 kDa	0	0	2	1	0	0
DDX24	ATP-dependent RNA helicase DDX24	IPI00006987	96 kDa	0	0	1	2	0	0
MTDH	Protein LYRIC	IPI00328715	64 kDa	0	0	1	2	0	0
HNRPA3	Isoform 1 of Heterogeneous nuclear ribonucleoprotein A3	IPI00419373 (+2)	40 kDa	0	0	1	2	0	0
SEC63	Translocation protein SEC63 homolog	IPI00218922	88 kDa	0	0	1	2	0	0
EIF4A3	Eukaryotic initiation factor 4A-III	IPI00009328	47 kDa	0	0	2	4	0	0
TRAM1	Translocation-associated membrane protein 1	IPI00219111 (+1)	43 kDa	0	0	1	2	0	0
AGK	Isoform 1 of Acylglycerol kinase, mitochondrial precursor	IPI00019353	47 kDa	0	0	1	2	0	0
MYO5A	Isoform 1 of Myosin-Va	IPI00000807 (+2)	215 kDa	0	0	3	0	0	0
CHD4	Isoform 1 of Chromodomain-helicase-DNA-binding protein 4	IPI00000846 (+1)	218 kDa	0	0	0	3	0	0
DUT	Isoform DUT-M of Deoxyuridine 5'-triphosphate nucleotidohydrolase, mitochondrial precursor	IPI00013679 (+3)	27 kDa	0	0	0	0	0	3
DTYMK;LOC727761	Thymidylate kinase	IPI00013862 (+1)	24 kDa	0	0	0	0	0	3
GTF3C3	Isoform 1 of General transcription factor 3C polypeptide 3	IPI00015806	101 kDa	0	0	0	3	0	0
ACO2	Aconitate hydratase, mitochondrial precursor	IPI00017855 (+1)	85 kDa	0	0	0	0	3	0
ADD1	Isoform 1 of Alpha-adducin	IPI00019901 (+4)	81 kDa	0	0	0	0	0	3
HARS	Histidyl-tRNA synthetase, cytoplasmic	IPI00021808	57 kDa	0	0	0	0	0	3
TCEB2	Transcription elongation factor B polypeptide 2	IPI00026670 (+1)	13 kDa	0	0	0	0	0	3
C12orf10	UPF0160 protein MYG1	IPI00029444 (+3)	42 kDa	0	0	0	3	0	0
ACTR1A	Alpha-centractin	IPI00029468	43 kDa	0	0	0	0	0	3
ST13	Hsc70-interacting protein	IPI00032826	41 kDa	0	0	0	0	0	3
POF1B	Isoform 1 of Protein POF1B	IPI00103242 (+1)	69 kDa	0	3	0	0	0	0
GLT25D1	Glycosyltransferase 25 domain-containing protein 1	IPI00168262	72 kDa	0	0	0	0	3	0
FKBP4	FK506-binding protein 4	IPI00219005	52 kDa	0	0	0	0	0	3
ACP1	Isoform 1 of Low molecular weight phosphotyrosine protein phosphatase	IPI00219861	18 kDa	0	0	0	0	0	3
LTB4DH	NADP-dependent leukotriene B4 12-hydroxydehydrogenase	IPI00292657	36 kDa	0	0	0	0	0	3
SAFB	Scaffold attachment factor B	IPI00300631 (+1)	103 kDa	0	0	0	3	0	0
GPX4	Isoform Mitochondrial of Phospholipid hydroperoxide glutathione peroxidase, mitochondrial precursor	IPI00304814 (+1)	22 kDa	0	0	0	0	0	3
PBXIP1	Pre-B-cell leukemia transcription factor-interacting protein 1	IPI00332106 (+1)	81 kDa	0	0	3	0	0	0
FTL	Ferritin-like protein	IPI00852596	20 kDa	0	0	0	0	3	0
PSMD11	Proteasome 26S non-ATPase subunit 11 variant (Fragment)	IPI00105598	48 kDa	0	0	0	0	0	3
NRD1	Nardilysin	IPI00243221 (+4)	139 kDa	0	0	0	0	0	3
RBM4	Isoform 1 of RNA-binding protein 4	IPI00003704	40 kDa	0	0	0	3	0	0
ELAVL1	ELAV-like protein 1	IPI00301936	36 kDa	0	0	0	3	0	0
EIF4B	Eukaryotic translation initiation factor 4B	IPI00012079 (+1)	69 kDa	0	0	0	0	0	3
TBCB	Tubulin folding cofactor B	IPI00293126 (+1)	27 kDa	0	0	0	0	0	3
RBM28	RNA-binding protein 28	IPI00304187	86 kDa	0	0	0	3	0	0
CTNND1	Isoform 1AB of Catenin delta-1	IPI00182469 (+17)	107 kDa	0	0	0	3	0	0
CANX	Calnexin precursor	IPI00020984	68 kDa	0	0	0	0	3	0
KRT80	keratin 80 isoform b	IPI00431749 (+1)	47 kDa	0	43	0	0	0	0
DDX50	ATP-dependent RNA helicase DDX50	IPI00031554	83 kDa	0	0	0	6	0	0
MRLC2	Myosin regulatory light chain	IPI00033494 (+2)	20 kDa	0	0	0	0	0	3
RANBP1	Ran-specific GTPase-activating protein	IPI00414127	23 kDa	0	0	0	0	0	3
MAP1A	331 kDa protein	IPI00020356 (+2)	331 kDa	0	0	0	0	0	5
PSMB5	Putative uncharacterized protein DKFZp686I0180 (Fragment)	IPI00375704 (+1)	29 kDa	0	0	0	0	0	3
MCM4	DNA replication licensing factor MCM4	IPI00018349	97 kDa	0	0	0	0	0	3
PEPD	Xaa-Pro dipeptidase	IPI00257882	55 kDa	0	0	0	0	0	3
NUDT5	ADP-sugar pyrophosphatase	IPI00296913 (+1)	24 kDa	0	0	0	0	0	3
MAPK14	Isoform CSBP2 of Mitogen-activated protein kinase 14	IPI00002857	41 kDa	0	0	0	4	0	0
NAT13	Isoform 1 of N-acetyltransferase 13	IPI00018627	19 kDa	0	0	0	0	0	3
MMP14	Matrix metalloproteinase-14 precursor	IPI00218398	66 kDa	3	0	0	0	0	0
RPS27	40S ribosomal protein S27	IPI00513971 (+1)	9 kDa	3	0	0	0	0	0
FKBP1A	Peptidyl-prolyl cis-trans isomerase	IPI00413778	16 kDa	0	0	0	0	0	3
UNC84B	Sad1/unc-84-like protein 2	IPI00295940	80 kDa	0	0	2	0	0	0
RP11-217H1.1	Implantation-associated protein precursor	IPI00301202 (+2)	38 kDa	0	0	2	0	0	0
SH3GLB1	Isoform 1 of SH3 domain GRB2-like protein B1	IPI00006558 (+1)	41 kDa	0	0	0	2	0	0
RSL1D1	Ribosomal L1 domain-containing protein 1	IPI00008708 (+1)	55 kDa	0	0	0	2	0	0
CENPB	Major centromere autoantigen B	IPI00010388	65 kDa	0	0	0	2	0	0
C4orf27	Uncharacterized protein C4orf27	IPI00016532	39 kDa	0	0	0	2	0	0
VRK1	Serine/threonine-protein kinase VRK1	IPI00019640	45 kDa	0	0	0	2	0	0
LOC643509;DHFR	Dihydrofolate reductase	IPI00030357	29 kDa	0	0	0	2	0	0
PGAM5	Isoform 2 of Phosphoglycerate mutase family member 5 precursor	IPI00063242 (+1)	28 kDa	0	0	0	2	0	0
PMVK	Phosphomevalonate kinase	IPI00220648	22 kDa	0	0	0	2	0	0
NSUN2	tRNA	IPI00306369	86 kDa	0	0	0	2	0	0
NEK6	NIMA (Never in mitosis gene a)-related kinase 6	IPI00396662 (+5)	40 kDa	0	0	0	2	0	0
ALKBH5	Isoform 2 of Alkylated DNA repair protein alkB homolog 5	IPI00413659	52 kDa	0	0	0	2	0	0
RPL7L1	Ribosomal protein L7-like 1	IPI00456940 (+1)	29 kDa	0	0	0	2	0	0
UACA	uveal autoantigen with coiled-coil domains and ankyrin repeats isoform 2	IPI00513788	162 kDa	0	0	0	2	0	0
ABHD12	Isoform 2 of Abhydrolase domain-containing protein 12	IPI00060569 (+2)	46 kDa	0	0	0	2	0	0
ARG1	Isoform 1 of Arginase-1	IPI00291560 (+1)	35 kDa	0	2	0	0	0	0
TGM3	Protein-glutamine gamma-glutamyltransferase E precursor	IPI00300376	77 kDa	0	2	0	0	0	0
RP1-14N1.3	Ifapsoriasin	IPI00397801 (+1)	248 kDa	0	2	0	0	0	0
KRT13	15 kDa protein	IPI00829790	15 kDa	0	7	0	0	0	0
RPL5	60S ribosomal protein L5	IPI00000494	34 kDa	0	0	0	0	0	2
OTUB1	Putative uncharacterized protein DKFZp564E242	IPI00000581 (+1)	31 kDa	0	0	0	0	0	2
PSMB6	Proteasome subunit beta type 6 precursor	IPI00000811 (+2)	25 kDa	0	0	0	0	0	2
LASP1	Isoform 1 of LIM and SH3 domain protein 1	IPI00000861	30 kDa	0	0	0	0	0	2
EML4	Echinoderm microtubule-associated protein-like 4	IPI00001466	109 kDa	0	0	0	0	0	2
ANXA7	Isoform 1 of Annexin A7	IPI00002460 (+2)	53 kDa	0	0	0	0	0	2
PSMB7	Proteasome subunit beta type 7 precursor	IPI00003217	30 kDa	0	0	0	0	0	2
ATP6V1E1	Vacuolar ATP synthase subunit E 1	IPI00003856 (+1)	26 kDa	0	0	0	0	0	2
ACTR2	Actin-like protein 2	IPI00005159	45 kDa	0	0	0	0	0	2
MAT2A	S-adenosylmethionine synthetase isoform type-2	IPI00010157	44 kDa	0	0	0	0	0	2
CDC37	Hsp90 co-chaperone Cdc37	IPI00013122	44 kDa	0	0	0	0	0	2
PAFAH1B3	Platelet-activating factor acetylhydrolase IB subunit gamma	IPI00014808	26 kDa	0	0	0	0	0	2
RAB11B	Ras-related protein Rab-11B	IPI00020436	24 kDa	0	0	0	0	0	2
HDGF	Hepatoma-derived growth factor	IPI00020956	27 kDa	0	0	0	0	0	2
SH3BGRL	SH3 domain-binding glutamic acid-rich-like protein	IPI00025318	13 kDa	0	0	0	0	0	2
PLA2G4A	Cytosolic phospholipase A2	IPI00026108	85 kDa	0	0	0	0	0	2
QARS	Glutaminyl-tRNA synthetase	IPI00026665 (+1)	90 kDa	0	0	0	0	0	2
COPZ1	Coatomer subunit zeta-1	IPI00032851	20 kDa	0	0	0	0	0	2
DNM2	Isoform 1 of Dynamin-2	IPI00033022 (+6)	98 kDa	0	0	0	0	0	2
ARHGAP17	Isoform 1 of Rho GTPase-activating protein 17	IPI00064767 (+4)	95 kDa	0	0	0	0	0	2
NANS	Sialic acid synthase	IPI00147874	40 kDa	0	0	0	0	0	2
AP1S1	Isoform 1 of AP-1 complex subunit sigma-1A	IPI00152898	19 kDa	0	0	0	0	0	2
LIMCH1	Isoform 3 of LIM and calponin homology domains-containing protein 1	IPI00177498 (+7)	164 kDa	0	0	0	0	0	2
AHCYL1	Isoform 1 of Putative adenosylhomocysteinase 2	IPI00182938 (+1)	59 kDa	0	0	0	0	0	2
AHNAK2	similar to AHNAK nucleoprotein isoform 1 isoform 1	IPI00217001 (+1)	534 kDa	0	0	0	0	0	2
M6PRBP1	Isoform B of Mannose-6-phosphate receptor-binding protein 1	IPI00303882	47 kDa	0	0	0	0	0	2
EML1	Isoform 1 of Echinoderm microtubule-associated protein-like 1	IPI00334011	90 kDa	0	0	0	0	0	2
SMC4	Isoform 1 of Structural maintenance of chromosomes protein 4	IPI00411559	147 kDa	0	0	0	0	0	2
CFL2	Cofilin-2	IPI00413344 (+1)	19 kDa	0	0	0	0	0	4
ETF1	Eukaryotic peptide chain release factor subunit 1	IPI00429191	49 kDa	0	0	0	0	0	2
PDE5A	phosphodiesterase 5A isoform 3	IPI00066543 (+2)	94 kDa	0	0	0	0	0	2
GCN1L1	GCN1-like protein 1	IPI00001159	293 kDa	0	0	0	0	2	0
SNX9	Sorting nexin-9	IPI00001883	67 kDa	0	0	0	0	2	0
DBN1	Drebrin	IPI00003406 (+2)	71 kDa	0	0	0	0	2	0
TXNL2	Thioredoxin-like protein 2	IPI00008552	37 kDa	0	0	0	0	2	0
PEA15	Astrocytic phosphoprotein PEA-15	IPI00014850 (+1)	15 kDa	0	0	0	0	2	0
PSMC5	26S protease regulatory subunit 8	IPI00023919 (+2)	46 kDa	0	0	0	0	2	0
RHOC	Rho-related GTP-binding protein RhoC precursor	IPI00027434 (+1)	22 kDa	0	0	0	0	2	0
TXNDC5;MUTED	Thioredoxin domain-containing protein 5 precursor	IPI00171438 (+1)	48 kDa	0	0	0	0	2	0
CAD	CAD protein	IPI00301263	243 kDa	0	0	0	0	2	0
SF3A1	Uncharacterized protein SF3A1	IPI00470590	82 kDa	0	0	0	0	2	0
CUL4A	Isoform 2 of Cullin-4A	IPI00549919	77 kDa	0	0	0	0	2	0
XPNPEP1	Isoform 2 of Xaa-Pro aminopeptidase 1	IPI00607814 (+2)	67 kDa	0	0	0	0	2	0
XPO5	Isoform 1 of Exportin-5	IPI00640703	136 kDa	0	0	0	0	2	0
CEBPZ	CCAAT/enhancer-binding protein zeta	IPI00306723	121 kDa	0	0	0	2	0	0
SERPINB5	42 kDa protein	IPI00472082 (+1)	42 kDa	0	2	0	0	0	0
KIAA1967	Uncharacterized protein KIAA1967	IPI00182757 (+1)	103 kDa	0	0	0	2	0	0
PDCD6IP	PDCD6IP protein	IPI00246058	97 kDa	0	0	0	0	2	0
SPRR2B	Small proline-rich protein 2B	IPI00017992 (+1)	8 kDa	0	2	0	0	0	0
ATXN2L	Isoform 1 of Ataxin-2-like protein	IPI00456359 (+7)	113 kDa	0	0	0	0	0	2
DCUN1D5	DCN1-like protein 5	IPI00165361	28 kDa	0	0	0	2	0	0
KIAA0368	KIAA0368 protein	IPI00157790	224 kDa	0	0	0	0	0	2
C22orf28	UPF0027 protein C22orf28	IPI00550689	55 kDa	0	0	0	0	0	2
ADH5	Alcohol dehydrogenase class 3	IPI00746777	40 kDa	0	0	0	0	0	2
BXDC1	Brix domain-containing protein 1	IPI00396329 (+2)	36 kDa	0	0	0	2	0	0

## Sheet: SH-SY5Y
Gene Symbol	Identified Proteins	Accession Number	Molecular Weight	Exp1 DOC_P_37	Exp1 DOC_P_42	Exp2 DOC_P_37	Exp2 DOC_P_42	Exp1 PBS_S_37	Exp2 PBS_S_37
KRT1	Keratin, type II cytoskeletal 1	IPI00220327	66 kDa	27	28	83	90	19	60
TUBA1B	Similar to Tubulin alpha-ubiquitous chain	IPI00792677	46 kDa	36	47	31	38	53	80
PRKDC	Isoform 1 of DNA-dependent protein kinase catalytic subunit	IPI00296337	469 kDa	13	74	55	115	0	4
KRT10	Keratin, type I cytoskeletal 10	IPI00009865	60 kDa	20	16	79	90	10	43
KRT9	Keratin, type I cytoskeletal 9	IPI00019359	62 kDa	19	9	64	79	3	30
TUBB2B	Tubulin beta-2B chain	IPI00031370	50 kDa	25	27	19	19	40	52
PSPHL;ACTG1	Actin, cytoplasmic 2	IPI00021440 (+1)	42 kDa	30	27	15	12	69	27
HSP90AB1	Heat shock protein HSP 90-beta	IPI00414676	83 kDa	18	9	16	20	38	54
HIST1H4H;HIST1H4K;HIST1H4D;HIST1H4F;HIST1H4I;HIST1H4A;HIST2H4A;HIST1H4E;HIST2H4B;HIST1H4J;HIST4H4;HIST1H4L;HIST1H4B;HIST1H4C	Histone H4	IPI00453473	11 kDa	41	41	34	29	1	3
KRT2	Keratin, type II cytoskeletal 2 epidermal	IPI00021304	66 kDa	6	14	52	53	9	35
SUPT16H	FACT complex subunit SPT16	IPI00026970	120 kDa	13	40	20	41	0	0
PARP1	Poly [ADP-ribose] polymerase 1	IPI00449049	113 kDa	14	18	30	43	0	3
HSPA8	Isoform 1 of Heat shock cognate 71 kDa protein	IPI00003865	71 kDa	11	20	9	18	18	31
HNRPU	Isoform Short of Heterogeneous nuclear ribonucleoprotein U	IPI00479217 (+1)	89 kDa	14	15	25	29	5	17
RPL4	60S ribosomal protein L4	IPI00003918	48 kDa	20	24	27	27	0	0
SLC25A5	ADP/ATP translocase 2	IPI00007188	33 kDa	18	23	24	26	0	0
DYNC1H1	Dynein heavy chain, cytosolic	IPI00456969 (+1)	532 kDa	0	2	0	3	27	51
DHX9	146 kDa protein	IPI00742905 (+1)	146 kDa	10	14	16	28	2	12
DDX21	Isoform 1 of Nucleolar RNA helicase 2	IPI00015953	87 kDa	19	18	20	25	0	0
HNRPM	Isoform 1 of Heterogeneous nuclear ribonucleoprotein M	IPI00171903 (+1)	78 kDa	10	21	14	33	0	0
MATR3	Matrin-3	IPI00017297 (+1)	95 kDa	4	29	7	37	0	0
TUBB	Tubulin beta chain	IPI00011654	50 kDa	31	33	29	26	43	66
HIST2H3PS2	Similar to Histone H2b	IPI00847873	9 kDa	15	40	19	0	2	0
EEF1A1	Elongation factor 1-alpha 1	IPI00396485 (+1)	50 kDa	9	12	6	5	19	23
CLTC	Isoform 1 of Clathrin heavy chain 1	IPI00024067 (+1)	192 kDa	2	5	10	17	8	32
TOP2B	Isoform Beta-2 of DNA topoisomerase 2-beta	IPI00027280 (+1)	183 kDa	17	22	13	20	0	0
MYO1B	Isoform 1 of Myosin-Ib	IPI00376344 (+2)	132 kDa	15	10	19	26	0	0
EEF2	Elongation factor 2	IPI00186290	95 kDa	4	5	3	2	22	31
RPL7	60S ribosomal protein L7	IPI00030179 (+1)	29 kDa	16	15	17	13	3	1
GTF2I	Isoform 1 of General transcription factor II-I	IPI00054042 (+3)	112 kDa	3	17	2	32	0	9
HNRPC	Isoform C1 of Heterogeneous nuclear ribonucleoproteins C1/C2	IPI00216592	32 kDa	13	15	20	15	0	0
H2AFY	H2A histone family, member Y isoform 2	IPI00059366 (+1)	39 kDa	15	16	16	14	0	0
DDX5	Probable ATP-dependent RNA helicase DDX5	IPI00017617	69 kDa	12	15	13	16	0	3
GAPDH	Glyceraldehyde-3-phosphate dehydrogenase	IPI00219018	36 kDa	8	9	6	5	12	15
MYH10	Isoform 1 of Myosin-10	IPI00397526 (+2)	229 kDa	0	0	0	1	13	41
ENO1	Isoform alpha-enolase of Alpha-enolase	IPI00465248	47 kDa	2	3	0	0	14	35
HNRPH1	Heterogeneous nuclear ribonucleoprotein H	IPI00013881 (+1)	49 kDa	7	23	4	14	0	5
RPL6	60S ribosomal protein L6	IPI00329389 (+1)	33 kDa	12	17	9	14	0	0
PKM2	Isoform M2 of Pyruvate kinase isozymes M1/M2	IPI00479186	58 kDa	3	3	2	2	18	22
NOP5/NOP58	Nucleolar protein 5	IPI00006379	60 kDa	14	19	5	11	0	0
UBC;UBB;RPS27A	ubiquitin and ribosomal protein S27a precursor	IPI00179330 (+22)	18 kDa	1	19	3	19	0	6
PDCD11	RRP5 protein homolog	IPI00400922	209 kDa	5	18	3	21	0	0
PPIA;LOC654188;PPIAL3	Peptidyl-prolyl cis-trans isomerase A	IPI00419585	18 kDa	3	6	2	3	18	13
ASCC3L1	Isoform 1 of U5 small nuclear ribonucleoprotein 200 kDa helicase	IPI00420014	245 kDa	0	8	1	23	3	10
NOL5A	Nucleolar protein 5A	IPI00411937	66 kDa	13	12	9	11	0	0
SND1	Staphylococcal nuclease domain-containing protein 1	IPI00140420	102 kDa	0	11	0	24	0	10
YWHAQ	14-3-3 protein theta	IPI00018146	28 kDa	4	4	3	2	9	21
SSRP1	FACT complex subunit SSRP1	IPI00005154	81 kDa	6	13	10	14	0	0
NCL	CDNA FLJ45706 fis, clone FEBRA2028457, highly similar to Nucleolin	IPI00444262 (+2)	66 kDa	5	4	6	15	3	8
RPS8	40S ribosomal protein S8	IPI00216587	24 kDa	9	7	12	13	0	0
SMARCA5	SWI/SNF-related matrix-associated actin-dependent regulator of chromatin subfamily A member 5	IPI00297211	122 kDa	8	10	9	14	0	0
RPL3	ribosomal protein L3 isoform b	IPI00651660 (+1)	40 kDa	8	6	14	13	0	0
FASN	Fatty acid synthase	IPI00847250	273 kDa	1	0	0	1	6	33
EIF4A1	Eukaryotic initiation factor 4A-I	IPI00025491	46 kDa	5	13	4	10	3	5
DDX3X	ATP-dependent RNA helicase DDX3X	IPI00215637	73 kDa	2	11	4	20	2	5
KPNB1	Importin subunit beta-1	IPI00001639	97 kDa	0	6	0	10	8	15
MYBBP1A	Isoform 1 of Myb-binding protein 1A	IPI00005024 (+1)	149 kDa	5	19	3	12	0	0
FSCN1	Fascin	IPI00163187 (+1)	55 kDa	6	6	2	6	7	11
-	Uncharacterized protein ENSP00000351738	IPI00479315 (+1)	31 kDa	9	7	12	10	0	0
HIST1H1B	Histone H1.5	IPI00217468	23 kDa	10	17	5	6	0	0
DDX18	ATP-dependent RNA helicase DDX18	IPI00301323	75 kDa	5	9	5	18	0	0
H2AFY2	Core histone macro-H2A.2	IPI00220994	40 kDa	14	15	11	11	0	0
SLC25A3	Isoform A of Phosphate carrier protein, mitochondrial precursor	IPI00022202 (+5)	40 kDa	8	9	8	11	0	0
RPS4X	40S ribosomal protein S4, X isoform	IPI00217030	30 kDa	8	7	10	6	2	2
HNRPK	Isoform 1 of Heterogeneous nuclear ribonucleoprotein K	IPI00216049 (+3)	51 kDa	2	6	5	5	7	10
RPS9	40S ribosomal protein S9	IPI00221088	23 kDa	5	9	6	11	0	4
VIM	Vimentin	IPI00418471	54 kDa	14	15	4	2	0	0
UBE1	Ubiquitin-activating enzyme E1	IPI00645078	118 kDa	0	2	0	2	12	19
CFL1	Cofilin-1	IPI00012011	19 kDa	2	5	2	3	12	10
CKB	Creatine kinase B-type	IPI00022977	43 kDa	6	9	1	3	4	11
SLC25A11	Mitochondrial 2-oxoglutarate/malate carrier protein	IPI00219729	34 kDa	9	7	10	8	0	0
RPS3	40S ribosomal protein S3	IPI00011253	27 kDa	3	3	12	8	6	1
XRCC5	ATP-dependent DNA helicase 2 subunit 2	IPI00220834	83 kDa	1	8	7	12	2	3
TOP2A	Isoform 3 of DNA topoisomerase 2-alpha	IPI00218753 (+3)	179 kDa	12	21	12	12	0	0
SLC25A13	Mitochondrial aspartate-glutamate carrier protein	IPI00007084	74 kDa	7	2	10	14	0	0
HNRPA2B1	Isoform B1 of Heterogeneous nuclear ribonucleoproteins A2/B1	IPI00396378 (+1)	37 kDa	5	8	6	7	3	4
HSP90AA1	Isoform 1 of Heat shock protein HSP 90-alpha	IPI00784295	85 kDa	11	0	11	13	29	43
GTPBP4	Nucleolar GTP-binding protein 1	IPI00385042	74 kDa	7	6	5	14	0	0
HIST1H1E	Histone H1.4	IPI00217467	22 kDa	10	16	8	0	0	0
HIST1H3I;HIST1H3E;HIST1H3F;HIST1H3H;HIST1H3C;HIST1H3G;HIST1H3B;HIST1H3J;HIST1H3D;HIST1H3A	Histone H3.1	IPI00465070	15 kDa	0	0	28	0	1	2
TUFM	Tu translation elongation factor, mitochondrial	IPI00027107	50 kDa	6	9	6	5	0	4
MAP1B	Microtubule-associated protein 1B	IPI00008868	271 kDa	1	1	0	0	12	16
RPS16	40S ribosomal protein S16	IPI00221092	16 kDa	5	8	5	4	2	4
NONO	Non-POU domain-containing octamer-binding protein	IPI00304596	54 kDa	4	9	7	7	0	1
LDHA	Isoform 1 of L-lactate dehydrogenase A chain	IPI00217966	37 kDa	0	1	0	0	17	14
PFN1	Profilin-1	IPI00216691	15 kDa	0	5	2	3	6	11
RPL13	60S ribosomal protein L13	IPI00465361	24 kDa	3	3	11	10	0	0
RPS3A	40S ribosomal protein S3a	IPI00419880	30 kDa	8	6	6	4	1	1
TOP1	DNA topoisomerase 1	IPI00413611	91 kDa	5	4	9	8	0	0
RPL14	60S ribosomal protein L14	IPI00002821	23 kDa	7	4	8	7	0	0
PRPF8	Pre-mRNA-processing-splicing factor 8	IPI00007928	274 kDa	0	2	1	20	0	3
RPS18	40S ribosomal protein S18	IPI00013296	18 kDa	3	4	5	5	3	5
RPL15	60S ribosomal protein L15	IPI00470528 (+1)	24 kDa	6	6	6	6	0	1
RNGTT	Isoform 1 of mRNA-capping enzyme	IPI00000104 (+1)	69 kDa	3	13	2	4	3	0
FBL	rRNA 2'-O-methyltransferase fibrillarin	IPI00025039	34 kDa	6	6	8	5	0	0
RPL10	60S ribosomal protein L10	IPI00554723 (+1)	25 kDa	8	5	7	5	0	0
RSL1D1	Ribosomal L1 domain-containing protein 1	IPI00008708 (+1)	55 kDa	3	7	8	7	0	0
HP1BP3	HP1-BP74	IPI00296291 (+3)	61 kDa	5	4	10	6	0	0
GSTP1	Glutathione S-transferase P	IPI00219757	23 kDa	2	1	2	1	6	12
CHD4	Isoform 1 of Chromodomain-helicase-DNA-binding protein 4	IPI00000846 (+1)	218 kDa	0	14	0	9	0	1
DHX15	Putative pre-mRNA-splicing factor ATP-dependent RNA helicase DHX15	IPI00396435	91 kDa	2	2	9	6	1	3
PRDX6	Peroxiredoxin-6	IPI00220301	25 kDa	1	1	1	1	6	13
RPL24	60S ribosomal protein L24	IPI00306332 (+2)	18 kDa	6	7	4	5	0	1
ALB	Uncharacterized protein ALB	IPI00022434 (+1)	72 kDa	6	10	0	1	5	1
MCM7	Isoform 1 of DNA replication licensing factor MCM7	IPI00299904	81 kDa	0	3	0	9	2	9
MSH6	Isoform GTBP-N of DNA mismatch repair protein MSH6	IPI00384456	153 kDa	0	7	0	2	2	12
LDHB	L-lactate dehydrogenase B chain	IPI00219217	37 kDa	2	1	0	0	12	8
TPI1	Isoform 1 of Triosephosphate isomerase	IPI00465028	31 kDa	0	0	0	0	6	17
IDH2	Isocitrate dehydrogenase [NADP], mitochondrial precursor	IPI00011107	51 kDa	3	5	5	4	0	5
HNRPA0	Heterogeneous nuclear ribonucleoprotein A0	IPI00011913	31 kDa	3	10	3	6	0	1
RALY	RNA binding protein (Fragment)	IPI00011268 (+1)	33 kDa	5	4	6	7	0	0
RPS11	40S ribosomal protein S11	IPI00025091	18 kDa	5	6	6	5	0	0
RPL21;LOC731567;LOC729402	60S ribosomal protein L21	IPI00247583 (+2)	19 kDa	7	8	4	3	0	0
XRCC6	70 kDa protein	IPI00465430 (+1)	70 kDa	0	7	6	9	0	0
CDC2	Putative uncharacterized protein DKFZp686L20222	IPI00026689	35 kDa	0	9	0	10	0	3
RPS2	40S ribosomal protein S2	IPI00013485 (+1)	31 kDa	4	4	4	4	3	2
RAN	26 kDa protein	IPI00792352 (+3)	26 kDa	2	2	3	3	5	6
DDX39	ATP-dependent RNA helicase DDX39	IPI00644431	49 kDa	3	6	2	5	1	4
PGK1	Phosphoglycerate kinase 1	IPI00169383	45 kDa	1	2	1	2	7	8
HNRPH3	Isoform 1 of Heterogeneous nuclear ribonucleoprotein H3	IPI00013877 (+1)	37 kDa	1	14	1	4	1	1
RPL18	60S ribosomal protein L18	IPI00215719	22 kDa	5	3	6	6	0	1
SMARCA4	SMARCA4 isoform 2	IPI00029822 (+1)	188 kDa	1	8	2	8	0	2
BXDC2	Brix domain-containing protein 2	IPI00181728	41 kDa	6	7	5	3	0	0
TRIM28	Isoform 1 of Transcription intermediary factor 1-beta	IPI00438229	89 kDa	0	3	0	0	7	11
HSPH1	Isoform Beta of Heat shock protein 105 kDa	IPI00218993 (+1)	92 kDa	0	0	0	0	6	15
MYH9	Myosin-9	IPI00019502	227 kDa	0	0	0	0	8	24
SFPQ	Isoform Long of Splicing factor, proline- and glutamine-rich	IPI00010740	76 kDa	2	5	4	6	0	5
RPS6	40S ribosomal protein S6	IPI00021840	29 kDa	5	6	5	3	1	0
ZNF512	Zinc finger protein 512	IPI00097492 (+1)	65 kDa	3	5	6	6	0	0
TUBA1A	Tubulin alpha-1A chain	IPI00180675	50 kDa	36	0	0	38	51	77
PRDX1	Peroxiredoxin-1	IPI00000874	22 kDa	2	0	0	1	8	9
CSE1L	Isoform 1 of Exportin-2	IPI00022744 (+1)	110 kDa	0	0	0	2	2	16
UBTF	Isoform UBF1 of Nucleolar transcription factor 1	IPI00014533 (+1)	89 kDa	0	7	0	13	0	0
ARF4	ADP-ribosylation factor 4	IPI00215918	21 kDa	0	2	2	4	5	6
KIAA1967	Uncharacterized protein KIAA1967	IPI00182757 (+1)	103 kDa	0	4	0	3	1	11
CAND1	Isoform 1 of Cullin-associated NEDD8-dissociated protein 1	IPI00100160	136 kDa	0	0	0	0	4	15
RPLP0	60S acidic ribosomal protein P0	IPI00008530	34 kDa	2	3	5	6	1	1
EEF1G	Elongation factor 1-gamma	IPI00000875 (+2)	50 kDa	1	3	2	2	1	9
RPL17	60S ribosomal protein L17	IPI00413324 (+2)	21 kDa	5	4	4	3	0	2
RPS24	Isoform 1 of 40S ribosomal protein S24	IPI00029750 (+2)	15 kDa	4	6	4	3	1	0
NAT10	N-acetyltransferase 10	IPI00300127	116 kDa	5	5	3	5	0	0
MSH2	DNA mismatch repair protein Msh2	IPI00017303	105 kDa	0	4	0	6	3	5
SLC25A6	ADP/ATP translocase 3	IPI00291467	33 kDa	16	22	24	25	0	0
GNL3	Isoform 2 of Guanine nucleotide-binding protein-like 3	IPI00003886 (+1)	61 kDa	1	6	4	7	0	0
RBM28	RNA-binding protein 28	IPI00304187	86 kDa	1	5	1	11	0	0
CEBPZ	CCAAT/enhancer-binding protein zeta	IPI00306723	121 kDa	2	11	0	5	0	0
RRP12	Isoform 1 of RRP12-like protein	IPI00101186 (+1)	144 kDa	0	12	0	6	0	0
VCP	Transitional endoplasmic reticulum ATPase	IPI00022774	89 kDa	0	0	0	0	5	13
HSP90B1	Endoplasmin precursor	IPI00027230	92 kDa	0	0	0	0	5	18
PHGDH	D-3-phosphoglycerate dehydrogenase	IPI00011200	57 kDa	2	3	1	1	3	7
RPL23	60S ribosomal protein L23	IPI00010153 (+2)	15 kDa	3	6	3	4	0	1
PCBP2	poly(rC)-binding protein 2 isoform b	IPI00012066 (+3)	38 kDa	0	6	0	6	2	3
PTBP1	Isoform 1 of Polypyrimidine tract-binding protein 1	IPI00179964 (+2)	57 kDa	0	3	4	7	0	3
KPNA2	Importin subunit alpha-2	IPI00002214 (+1)	58 kDa	0	9	0	8	0	0
RPS13	40S ribosomal protein S13	IPI00221089	17 kDa	0	4	4	3	1	4
RPL9	60S ribosomal protein L9	IPI00031691	22 kDa	2	3	5	5	0	1
NPM1	Isoform 1 of Nucleophosmin	IPI00549248 (+1)	33 kDa	5	5	2	3	0	1
DDX17	DEAD box polypeptide 17 isoform 1	IPI00023785 (+1)	80 kDa	7	10	6	12	0	2
TUBB3	Tubulin beta-3 chain	IPI00013683	50 kDa	0	24	15	16	32	35
KHDRBS1	Isoform 2 of KH domain-containing, RNA-binding, signal transduction-associated protein 1	IPI00385834 (+2)	46 kDa	6	6	1	2	1	0
RPL23A;hCG_16001	60S ribosomal protein L23a	IPI00021266 (+3)	18 kDa	3	4	5	4	0	0
MCM3	DNA replication licensing factor MCM3	IPI00013214	91 kDa	0	2	0	3	2	9
ISOC1	Isochorismatase domain-containing protein 1	IPI00304082	32 kDa	3	1	0	0	6	6
FEN1	Flap endonuclease 1	IPI00026215	43 kDa	0	8	0	6	1	1
CCT6A	T-complex protein 1 subunit zeta	IPI00027626	58 kDa	1	1	0	0	5	9
HNRPL	heterogeneous nuclear ribonucleoprotein L isoform a	IPI00027834 (+4)	64 kDa	3	5	3	4	0	1
UCHL1	Ubiquitin carboxyl-terminal hydrolase isozyme L1	IPI00018352	25 kDa	1	0	0	0	4	11
DPYSL2	Dihydropyrimidinase-related protein 2	IPI00257508	62 kDa	0	0	0	0	7	9
NME2;NME1	Nucleoside diphosphate kinase	IPI00604590 (+1)	33 kDa	0	0	0	0	7	9
NASP	Isoform 1 of Nuclear autoantigenic sperm protein	IPI00179953 (+1)	85 kDa	0	0	0	0	4	12
KRT86	Keratin type II cuticular Hb6	IPI00182655	54 kDa	0	0	16	0	0	0
RAB10	Ras-related protein Rab-10	IPI00016513	23 kDa	2	2	3	3	2	3
HNRPA1	Isoform A1-B of Heterogeneous nuclear ribonucleoprotein A1	IPI00215965 (+7)	39 kDa	3	0	4	5	1	2
PHB2	Prohibitin-2	IPI00027252	33 kDa	3	2	6	4	0	0
DPM1	Dolichol-phosphate mannosyltransferase	IPI00022018 (+2)	30 kDa	1	3	7	4	0	0
ADAR	Isoform 2 of Double-stranded RNA-specific adenosine deaminase	IPI00025057 (+4)	133 kDa	0	5	3	7	0	0
RPN1	Dolichyl-diphosphooligosaccharide--protein glycosyltransferase 67 kDa subunit precursor	IPI00025874	73 kDa	0	3	4	8	0	0
ANP32E	Acidic leucine-rich nuclear phosphoprotein 32 family member E	IPI00165393 (+1)	31 kDa	0	8	0	5	0	2
ATAD3A	Isoform 2 of ATPase family AAA domain-containing protein 3A	IPI00295992 (+2)	66 kDa	0	2	5	8	0	0
LARS	Leucyl-tRNA synthetase, cytoplasmic	IPI00103994	134 kDa	0	0	0	1	2	12
COPA	Coatomer subunit alpha	IPI00295857 (+1)	138 kDa	0	0	0	1	2	12
YWHAE	14-3-3 protein epsilon	IPI00000816	29 kDa	0	0	2	0	15	17
KIAA0020	Pumilio domain-containing protein KIAA0020	IPI00791325	77 kDa	0	10	0	5	0	0
RPS23	40S ribosomal protein S23	IPI00218606 (+1)	16 kDa	3	2	3	3	1	2
RPS7	40S ribosomal protein S7	IPI00013415	22 kDa	1	2	3	3	2	3
RPL18A	60S ribosomal protein L18a	IPI00026202	21 kDa	3	2	6	2	1	0
RPL13A	60S ribosomal protein L13a	IPI00304612 (+1)	24 kDa	3	4	4	3	0	0
-	Uncharacterized protein ENSP00000373202	IPI00738677 (+2)	35 kDa	4	5	2	3	0	0
IPO7	Uncharacterized protein IPO7	IPI00007402 (+1)	120 kDa	0	3	0	1	4	6
GCN1L1	GCN1-like protein 1	IPI00001159	293 kDa	0	1	0	10	2	1
FTSJ3	Putative rRNA methyltransferase 3	IPI00217686	97 kDa	1	7	0	6	0	0
TKT	Transketolase	IPI00643920 (+1)	68 kDa	0	0	0	0	5	9
GDI2	Rab GDP dissociation inhibitor beta	IPI00031461	51 kDa	0	0	0	0	4	10
CCT8	Uncharacterized protein CCT8	IPI00302925 (+1)	60 kDa	0	0	0	0	3	11
LRPPRC	Leucine-rich PPR motif-containing protein, mitochondrial precursor	IPI00783271 (+2)	158 kDa	0	1	0	0	0	13
CCT3	chaperonin containing TCP1, subunit 3 isoform b	IPI00290770 (+3)	60 kDa	2	2	0	3	2	4
PPP1CA	protein phosphatase 1, catalytic subunit, alpha isoform 3	IPI00027423 (+2)	39 kDa	2	3	1	1	2	4
RPL7L1	Ribosomal protein L7-like 1	IPI00456940	29 kDa	3	3	4	3	0	0
RPL30	60S ribosomal protein L30	IPI00219156	13 kDa	0	5	3	3	0	2
EIF4G1	EIF4G1 variant protein (Fragment)	IPI00220365 (+6)	178 kDa	0	1	0	3	4	5
NOC2L	Nucleolar complex protein 2 homolog	IPI00411886	85 kDa	1	4	2	6	0	0
PES1	Isoform 1 of Pescadillo homolog 1	IPI00003768 (+1)	68 kDa	1	5	2	5	0	0
CCT4	T-complex protein 1 subunit delta	IPI00302927	58 kDa	1	3	0	0	2	7
RBP1	Retinol-binding protein I, cellular	IPI00219718	22 kDa	0	3	0	1	3	6
SF3B1	Splicing factor 3B subunit 1	IPI00026089	146 kDa	0	0	0	5	3	5
PRPF6	Pre-mRNA-processing factor 6	IPI00305068	107 kDa	0	2	2	9	0	0
TMEM137;RBM14	Isoform 1 of RNA-binding protein 14	IPI00013174	69 kDa	0	4	0	9	0	0
ACTN1	Alpha-actinin-1	IPI00013508 (+1)	103 kDa	0	0	0	0	4	9
YWHAZ	14-3-3 protein zeta/delta	IPI00021263	28 kDa	0	0	0	0	12	19
EXOSC10	Isoform 1 of Exosome component 10	IPI00009464 (+1)	101 kDa	0	3	0	10	0	0
MCM6	DNA replication licensing factor MCM6	IPI00031517	93 kDa	0	0	0	0	3	10
GPI	Glucose-6-phosphate isomerase	IPI00027497	63 kDa	0	0	0	0	5	8
-	51 kDa protein	IPI00796364	51 kDa	0	0	17	0	0	0
RPS25	40S ribosomal protein S25	IPI00012750 (+2)	14 kDa	1	3	3	2	2	1
RPS10	40S ribosomal protein S10	IPI00008438 (+1)	19 kDa	0	2	3	2	2	3
TMEM33	Transmembrane protein 33	IPI00299084	28 kDa	2	2	4	4	0	0
NOL1	Isoform 2 of Putative RNA methyltransferase NOL1	IPI00294891 (+2)	94 kDa	3	2	3	4	0	0
LOC728937;RPS26;LOC644166	40S ribosomal protein S26	IPI00655650 (+1)	13 kDa	2	5	3	2	0	0
MYO1C	myosin IC isoform a	IPI00743335 (+2)	122 kDa	2	2	2	6	0	0
SLC25A1	Tricarboxylate transport protein, mitochondrial precursor	IPI00294159	34 kDa	4	1	4	3	0	0
NOL10	Isoform 2 of Nucleolar protein 10	IPI00016494 (+1)	75 kDa	1	4	3	4	0	0
RUVBL1	Isoform 1 of RuvB-like 1	IPI00021187	50 kDa	0	3	0	0	4	5
DDX1	ATP-dependent RNA helicase DDX1	IPI00293655	82 kDa	0	0	0	1	3	8
XPO1	Exportin-1	IPI00298961 (+1)	123 kDa	0	0	0	0	4	8
NUMA1	Isoform 2 of Nuclear mitotic apparatus protein 1	IPI00006196 (+1)	237 kDa	5	7	0	0	0	0
PSIP1	Isoform 1 of PC4 and SFRS1-interacting protein	IPI00028122	60 kDa	5	7	0	0	0	0
IARS	Isoleucyl-tRNA synthetase, cytoplasmic	IPI00644127	145 kDa	0	0	0	0	3	9
HSPA4	Heat shock 70 kDa protein 4	IPI00002966	94 kDa	0	0	0	0	2	10
HSPD1	61 kDa protein	IPI00472102 (+1)	61 kDa	0	0	0	0	2	10
hCG_21078	hypothetical protein LOC389435	IPI00398135 (+2)	17 kDa	2	3	2	2	0	2
HNRPD	Isoform 1 of Heterogeneous nuclear ribonucleoprotein D0	IPI00028888 (+5)	38 kDa	2	0	2	2	3	2
HIST1H2BL	Histone H2B type 1-L	IPI00018534 (+10)	14 kDa	14	41	19	18	0	4
RPL27	60S ribosomal protein L27	IPI00219155	16 kDa	2	1	3	3	0	2
RPS14	40S ribosomal protein S14	IPI00026271	16 kDa	1	3	2	3	0	2
H1FX	Histone H1x	IPI00021924	22 kDa	2	4	2	3	0	0
AGK	Isoform 1 of Acylglycerol kinase, mitochondrial precursor	IPI00019353	47 kDa	1	4	3	3	0	0
BAZ1B	Isoform 1 of Bromodomain adjacent to zinc finger domain protein 1B	IPI00069817 (+1)	171 kDa	2	5	1	3	0	0
ELAVL4	Isoform 2 of ELAV-like protein 4	IPI00395507 (+5)	40 kDa	2	6	1	2	0	0
TARDBP	TDP43	IPI00025815	45 kDa	0	5	1	4	0	1
BXDC1	Brix domain-containing protein 1	IPI00396329	36 kDa	5	3	0	3	0	0
MCM4	DNA replication licensing factor MCM4	IPI00018349	97 kDa	0	0	0	1	2	8
EIF2AK2	Interferon-induced, double-stranded RNA-activated protein kinase	IPI00019463	62 kDa	0	5	0	6	0	0
PRDX2	Uncharacterized protein PRDX2	IPI00375400 (+1)	16 kDa	0	0	0	0	7	8
UHRF1	ubiquitin-like, containing PHD and RING finger domains, 1 isoform 2	IPI00797279 (+1)	91 kDa	0	5	0	6	0	0
ALDOA	Fructose-bisphosphate aldolase A	IPI00465439 (+1)	39 kDa	0	0	0	0	6	5
EIF3A	Eukaryotic translation initiation factor 3 subunit 10	IPI00029012	167 kDa	0	0	0	0	1	10
RPL31	60S ribosomal protein L31	IPI00026302 (+1)	14 kDa	2	1	3	2	1	1
RPL11	Isoform 1 of 60S ribosomal protein L11	IPI00376798 (+1)	20 kDa	1	2	2	2	1	2
HNRPF	Heterogeneous nuclear ribonucleoprotein F	IPI00003881	46 kDa	5	14	3	7	3	4
VDAC2	Isoform 1 of Voltage-dependent anion-selective channel protein 2	IPI00024145 (+7)	38 kDa	3	2	3	2	0	0
VDAC3	Isoform 1 of Voltage-dependent anion-selective channel protein 3	IPI00031804 (+1)	31 kDa	3	1	4	2	0	0
CCT2	T-complex protein 1 subunit beta	IPI00297779	57 kDa	1	2	0	0	2	5
RBMX	Heterogeneous nuclear ribonucleoprotein G	IPI00304692	42 kDa	2	5	1	2	0	0
ARHGDIA	Rho GDP-dissociation inhibitor 1	IPI00003815 (+2)	23 kDa	1	0	0	1	3	5
TCP1	T-complex protein 1 subunit alpha	IPI00290566	60 kDa	1	0	0	1	2	6
RPL38	60S ribosomal protein L38	IPI00215790	8 kDa	0	0	4	4	0	2
USP11	ubiquitin specific protease 11	IPI00184533	110 kDa	0	3	0	5	0	2
ILF2	Interleukin enhancer-binding factor 2	IPI00005198	43 kDa	0	2	4	4	0	0
LAS1L	Isoform 1 of LAS1-like protein	IPI00641990 (+1)	83 kDa	0	2	2	6	0	0
CCT7	T-complex protein 1 subunit eta	IPI00018465	59 kDa	0	1	0	0	2	7
NSUN2	tRNA	IPI00306369	86 kDa	0	4	0	5	0	1
PPM1G	Protein phosphatase 1G	IPI00006167	59 kDa	0	6	0	3	0	1
HNRPH2	Heterogeneous nuclear ribonucleoprotein H'	IPI00026230	49 kDa	4	15	0	9	0	0
MDH1	Malate dehydrogenase, cytoplasmic	IPI00291005	36 kDa	0	0	0	0	4	6
CRMP1	Dihydropyrimidinase-related protein 1	IPI00414123 (+1)	62 kDa	0	0	0	0	5	8
APOLD1;DDX47	Probable ATP-dependent RNA helicase DDX47	IPI00023972 (+1)	51 kDa	0	7	0	3	0	0
RANBP5	127 kDa protein	IPI00329200 (+1)	127 kDa	0	0	0	0	3	7
MTHFD1	C-1-tetrahydrofolate synthase, cytoplasmic	IPI00218342 (+1)	102 kDa	0	0	0	0	2	8
NPEPPS	Puromycin-sensitive aminopeptidase	IPI00026216	103 kDa	0	0	0	0	0	10
SPTAN1	Uncharacterized protein SPTAN1	IPI00478292 (+4)	285 kDa	0	0	0	0	0	10
SPTBN1	Isoform Long of Spectrin beta chain, brain 1	IPI00005614 (+3)	275 kDa	0	0	0	0	0	10
PDS5B	Isoform 2 of Androgen-induced proliferation inhibitor	IPI00845446 (+1)	158 kDa	2	3	0	5	0	0
RPL22	60S ribosomal protein L22	IPI00219153 (+1)	15 kDa	1	2	2	2	0	2
RPL35A	60S ribosomal protein L35a	IPI00029731	13 kDa	2	2	2	2	0	1
SNRPD1	Small nuclear ribonucleoprotein Sm D1	IPI00302850	13 kDa	0	2	1	2	1	3
ARF1	ADP-ribosylation factor 1	IPI00215914 (+1)	21 kDa	2	2	0	3	5	7
PRDX5	Isoform Mitochondrial of Peroxiredoxin-5, mitochondrial precursor	IPI00024915 (+1)	22 kDa	1	2	0	0	2	4
TYMS	Thymidylate synthase	IPI00103732 (+1)	32 kDa	0	5	0	2	1	1
RBM39	Isoform 1 of RNA-binding protein 39	IPI00163505 (+4)	59 kDa	1	6	0	1	0	1
PMVK	Phosphomevalonate kinase	IPI00220648	22 kDa	0	3	0	4	0	2
RRS1	Ribosome biogenesis regulatory protein homolog	IPI00014253	41 kDa	2	5	0	2	0	0
LBR	Lamin-B receptor	IPI00292135	71 kDa	0	1	2	6	0	0
ATIC	Bifunctional purine biosynthesis protein PURH	IPI00289499	65 kDa	0	0	0	1	3	5
MCM2	DNA replication licensing factor MCM2	IPI00184330	102 kDa	0	0	0	1	1	7
RBM4	Isoform 1 of RNA-binding protein 4	IPI00003704	40 kDa	0	5	1	3	0	0
CRNKL1	Isoform 1 of Crooked neck-like protein 1	IPI00177437 (+2)	100 kDa	0	4	0	5	0	0
TEX10	Testis-expressed sequence 10 protein	IPI00549664	106 kDa	0	4	0	5	0	0
PSMD2	26S proteasome non-ATPase regulatory subunit 2	IPI00012268	100 kDa	0	0	0	0	2	7
MDH2	Malate dehydrogenase, mitochondrial precursor	IPI00291006	36 kDa	0	0	0	0	2	7
PPP2R1A	Serine/threonine-protein phosphatase 2A 65 kDa regulatory subunit A alpha isoform	IPI00554737 (+2)	65 kDa	0	0	0	0	4	5
RPS15A	40S ribosomal protein S15a	IPI00221091	15 kDa	1	2	2	2	0	1
KRT5	Keratin, type II cytoskeletal 5	IPI00009867	62 kDa	4	0	15	17	0	10
TUBB2C	Tubulin beta-2C chain	IPI00007752	50 kDa	23	25	0	22	0	54
H2AFV	Histone H2AV	IPI00018278 (+3)	14 kDa	0	1	3	1	0	3
PFN2	10 kDa protein	IPI00795892 (+2)	10 kDa	0	2	0	0	2	4
RPL12	60S ribosomal protein L12	IPI00024933 (+1)	18 kDa	0	2	0	3	0	3
EIF5A	Isoform 2 of Eukaryotic translation initiation factor 5A-1	IPI00376005 (+1)	20 kDa	0	2	0	0	1	5
IPO9	Importin-9	IPI00185146	116 kDa	0	1	0	0	2	5
APEX1	DNA-(apurinic or apyrimidinic site) lyase	IPI00215911	36 kDa	0	2	0	0	3	3
LRRC59	Leucine-rich repeat-containing protein 59	IPI00396321	35 kDa	0	3	4	1	0	0
ELAVL1	ELAV-like protein 1	IPI00301936	36 kDa	0	5	1	2	0	0
SMC1A	Structural maintenance of chromosomes protein 1A	IPI00291939	143 kDa	0	1	1	0	0	6
NOC4L	Nucleolar complex protein 4 homolog	IPI00031661 (+1)	58 kDa	0	5	0	3	0	0
PDIA3	Protein disulfide-isomerase A3 precursor	IPI00025252 (+1)	57 kDa	0	0	0	0	2	6
HYOU1	Hypoxia up-regulated protein 1 precursor	IPI00000877	111 kDa	0	0	0	0	2	6
PGD	6-phosphogluconate dehydrogenase, decarboxylating	IPI00219525 (+1)	53 kDa	0	0	0	0	2	6
PTPLAD1	Protein-tyrosine phosphatase-like A domain-containing protein 1	IPI00008998	44 kDa	0	2	0	6	0	0
VPS35	Vacuolar protein sorting-associated protein 35	IPI00018931	92 kDa	0	0	0	0	1	7
KRT6C	Keratin, type II cytoskeletal 6E	IPI00299145 (+2)	60 kDa	0	0	17	20	0	0
SFRS7	Isoform 1 of Splicing factor, arginine/serine-rich 7	IPI00003377 (+2)	27 kDa	0	2	1	2	1	1
PCBP1	Poly(rC)-binding protein 1	IPI00016610	37 kDa	0	6	1	4	2	2
SLC25A4	ADP/ATP translocase 1	IPI00022891	33 kDa	10	11	15	17	0	0
HIST2H2BE	Histone H2B type 2-E	IPI00003935 (+3)	14 kDa	13	41	18	18	0	0
ARPC4	72 kDa protein	IPI00790262 (+2)	72 kDa	1	1	0	0	2	3
ATP5A1	ATP synthase subunit alpha, mitochondrial precursor	IPI00440493 (+2)	60 kDa	1	1	2	3	0	0
HSPB1	Heat shock protein beta-1	IPI00025512	23 kDa	0	2	0	1	1	3
RPL28	60S ribosomal protein L28	IPI00182533 (+1)	16 kDa	1	3	1	2	0	0
LYAR	Cell growth-regulating nucleolar protein	IPI00015838	44 kDa	3	2	1	1	0	0
MYEF2	Isoform 2 of Myelin expression factor 2	IPI00386418 (+1)	62 kDa	0	3	2	2	0	0
SF3B2	Putative uncharacterized protein DKFZp781L0540	IPI00477803 (+1)	91 kDa	0	1	0	0	2	4
PPIB	peptidylprolyl isomerase B precursor	IPI00646304	24 kDa	0	0	2	0	1	4
SMU1	Smu-1 suppressor of mec-8 and unc-52 protein homolog	IPI00305833	58 kDa	2	4	0	1	0	0
RUVBL2	RuvB-like 2	IPI00009104	51 kDa	0	1	0	0	1	5
GART	Isoform Long of Trifunctional purine biosynthetic protein adenosine-3	IPI00025273	108 kDa	0	1	0	0	1	5
hCG_18290;LOC641856	Uncharacterized protein ENSP00000275524	IPI00005589 (+2)	16 kDa	3	3	1	0	0	0
VARS	Valyl-tRNA synthetase	IPI00000873 (+1)	140 kDa	0	0	0	1	1	5
WDR46	WD repeat protein 46	IPI00023126 (+4)	68 kDa	2	1	2	2	0	0
COIL	Coilin	IPI00006442	63 kDa	1	4	0	2	0	0
HEATR1	HEAT repeat-containing protein 1	IPI00024279 (+1)	242 kDa	1	5	0	1	0	0
TTLL12	Tubulin--tyrosine ligase-like protein 12	IPI00029048	74 kDa	0	3	0	4	0	0
AATF	Uncharacterized protein AATF	IPI00302238 (+1)	63 kDa	0	3	0	4	0	0
RPL5	60S ribosomal protein L5	IPI00000494	34 kDa	3	4	0	0	0	0
SF3A1	Splicing factor 3 subunit 1	IPI00017451	89 kDa	0	0	0	0	2	5
TAGLN2	Transgelin-2	IPI00550363 (+2)	22 kDa	0	0	0	0	2	5
SSB	Lupus La protein	IPI00009032	47 kDa	0	0	0	0	3	4
USP5	Isoform Long of Ubiquitin carboxyl-terminal hydrolase 5	IPI00024664 (+1)	96 kDa	0	0	0	0	1	6
SEC31A	Isoform 3 of Protein transport protein Sec31A	IPI00305152 (+5)	122 kDa	0	0	0	0	1	6
ACLY	ATP-citrate synthase	IPI00021290 (+1)	121 kDa	0	0	0	0	1	6
TCERG1	Isoform 1 of Transcription elongation regulator 1	IPI00247871 (+1)	124 kDa	0	0	0	0	0	7
FUBP1	Isoform 1 of Far upstream element-binding protein 1	IPI00375441 (+2)	68 kDa	0	0	0	0	0	6
MAGED2	Isoform 1 of Melanoma-associated antigen D2	IPI00009542 (+3)	65 kDa	0	2	0	5	0	0
DBN1	Drebrin	IPI00003406 (+2)	71 kDa	1	1	0	0	1	3
NAP1L1	Nucleosome assembly protein 1-like 1	IPI00023860 (+4)	45 kDa	0	1	0	1	1	3
RPL8	60S ribosomal protein L8	IPI00012772 (+1)	28 kDa	1	1	2	2	0	0
DDOST	dolichyl-diphosphooligosaccharide-protein glycosyltransferase precursor	IPI00297084	51 kDa	1	1	3	1	0	0
EIF2S1	Eukaryotic translation initiation factor 2 subunit 1	IPI00219678	36 kDa	2	2	2	0	0	0
NXF1	Nuclear RNA export factor 1	IPI00033153	70 kDa	1	2	0	3	0	0
PRR6	Isoform 3 of Proline-rich protein 6	IPI00376481 (+1)	30 kDa	1	0	3	2	0	0
-	Histone 2, H3, pseudogene 2	IPI00455457	15 kDa	48	0	26	17	0	0
AKR1B1	Aldose reductase	IPI00413641 (+1)	36 kDa	1	0	0	0	2	3
GSTM3	Glutathione S-transferase Mu 3	IPI00246975 (+1)	27 kDa	0	3	0	1	0	2
DKC1	H/ACA ribonucleoprotein complex subunit 4	IPI00221394 (+2)	58 kDa	3	2	0	1	0	0
VRK1	Serine/threonine-protein kinase VRK1	IPI00019640	45 kDa	0	3	1	2	0	0
PAFAH1B2	Platelet-activating factor acetylhydrolase IB subunit beta	IPI00026546	26 kDa	0	1	0	1	0	4
WDR3	WD repeat protein 3	IPI00009471	106 kDa	1	4	0	1	0	0
RPL26L1	60S ribosomal protein L26-like 1	IPI00007144 (+5)	17 kDa	0	3	0	2	0	1
CDC42	Isoform 2 of Cell division control protein 42 homolog precursor	IPI00016786 (+1)	21 kDa	0	0	0	0	3	3
HELLS	Isoform 1 of Lymphoid-specific helicase	IPI00010590 (+5)	97 kDa	0	3	0	3	0	0
SEPT2	Septin-2	IPI00014177	41 kDa	0	0	0	0	3	3
YWHAG	14-3-3 protein gamma	IPI00220642	28 kDa	0	0	0	0	10	14
HNRPLL	Stromal RNA regulating factor	IPI00745396 (+2)	56 kDa	0	4	0	2	0	0
LIG3	ligase III, DNA, ATP-dependent isoform alpha precursor	IPI00029081 (+1)	113 kDa	0	2	0	4	0	0
RBM12B	RNA binding motif protein 12B	IPI00217626	103 kDa	0	3	0	3	0	0
UBE2N	Ubiquitin-conjugating enzyme E2 N	IPI00003949	17 kDa	0	0	0	0	2	4
BYSL	Bystin	IPI00328987	50 kDa	0	4	0	2	0	0
GANAB	Isoform 1 of Neutral alpha-glucosidase AB precursor	IPI00383581 (+2)	107 kDa	0	0	0	0	1	5
SNRPD2	Small nuclear ribonucleoprotein Sm D2	IPI00017963	14 kDa	0	0	0	0	1	5
-	22 kDa protein	IPI00335132 (+4)	22 kDa	0	0	0	0	1	5
DDX27	Probable ATP-dependent RNA helicase DDX27	IPI00293078	90 kDa	0	1	0	5	0	0
RPS19	40S ribosomal protein S19	IPI00215780	16 kDa	0	0	1	0	0	5
HNRPR	Heterogeneous nuclear ribonucleoprotein R	IPI00012074 (+1)	71 kDa	0	3	1	2	0	0
KIF5B	Kinesin heavy chain	IPI00012837 (+1)	110 kDa	0	0	0	0	0	6
EPRS	glutamyl-prolyl tRNA synthetase	IPI00013452	171 kDa	0	0	0	0	0	6
TLN1	Uncharacterized protein TLN1	IPI00298994 (+1)	271 kDa	0	0	0	0	0	6
SLC25A10	Isoform 1 of Mitochondrial dicarboxylate carrier	IPI00015920 (+1)	31 kDa	0	1	2	2	0	0
DCX	Doublecortex; lissencephaly, X-linked	IPI00216744 (+7)	50 kDa	0	0	0	2	1	2
DDX24	ATP-dependent RNA helicase DDX24	IPI00006987	96 kDa	1	2	0	2	0	0
LMNB1	Lamin-B1	IPI00217975 (+1)	66 kDa	2	0	2	1	0	0
RPL10A	60S ribosomal protein L10a	IPI00412579 (+1)	25 kDa	0	2	2	1	0	0
PTGES3	Prostaglandin E synthase 3	IPI00015029 (+2)	19 kDa	0	1	0	0	1	3
RARS	Isoform Complexed of Arginyl-tRNA synthetase, cytoplasmic	IPI00004860 (+1)	75 kDa	0	1	0	3	0	1
RRP1B	Isoform 1 of RRP1-like protein B	IPI00290952	84 kDa	1	1	0	3	0	0
ILF3	Isoform 5 of Interleukin enhancer-binding factor 3	IPI00219330 (+5)	75 kDa	0	0	3	1	0	1
MKI67IP	MKI67 FHA domain-interacting nucleolar phosphoprotein	IPI00154590	34 kDa	1	3	0	1	0	0
NOL9	Nucleolar protein 9	IPI00002902	79 kDa	1	1	0	3	0	0
TINP1	TGF-beta-inducible nuclear protein 1	IPI00007089	30 kDa	1	3	1	0	0	0
SRM	Spermidine synthase	IPI00292020	34 kDa	0	2	0	2	0	1
CCT5	T-complex protein 1 subunit epsilon	IPI00010720	60 kDa	0	0	0	0	2	3
DCTN1	Isoform p150 of Dynactin subunit 1	IPI00029485 (+1)	142 kDa	0	0	0	0	2	3
SET	Isoform 2 of Protein SET	IPI00301311 (+3)	32 kDa	0	0	0	0	3	2
HSPA1B;HSPA1A	Heat shock 70 kDa protein 1	IPI00304925 (+2)	70 kDa	0	4	0	0	0	5
C4orf27	Uncharacterized protein C4orf27	IPI00016532	39 kDa	0	3	0	2	0	0
NOC3L	Nucleolar complex protein 3 homolog	IPI00102815 (+1)	93 kDa	0	3	0	2	0	0
FKBP8	FK506-binding protein 8	IPI00328161 (+1)	45 kDa	0	3	0	2	0	0
IPO4	Isoform 1 of Importin-4	IPI00156374 (+1)	119 kDa	0	3	0	2	0	0
TMOD1	Tropomodulin-1	IPI00002375	41 kDa	0	2	0	3	0	0
NUP93	Nuclear pore complex protein Nup93	IPI00397904	93 kDa	0	0	2	3	0	0
RPL36	60S ribosomal protein L36	IPI00216237	12 kDa	0	2	3	0	0	0
RPA1	Replication protein A 70 kDa DNA-binding subunit	IPI00020127	68 kDa	0	2	0	3	0	0
PARK7	Protein DJ-1	IPI00298547	20 kDa	0	0	0	0	2	3
DDX50	ATP-dependent RNA helicase DDX50	IPI00031554	83 kDa	3	0	0	9	0	0
ANP32B	Isoform 1 of Acidic leucine-rich nuclear phosphoprotein 32 family member B	IPI00007423 (+1)	29 kDa	0	0	0	0	1	4
STIP1	Stress-induced-phosphoprotein 1	IPI00013894	63 kDa	0	0	0	0	1	4
HPRT1	Hypoxanthine-guanine phosphoribosyltransferase	IPI00218493	25 kDa	0	0	0	0	1	4
PEBP1	Phosphatidylethanolamine-binding protein 1	IPI00219446 (+1)	21 kDa	0	0	0	0	1	4
DNM1L	Isoform 5 of Dynamin-1-like protein	IPI00037283 (+4)	79 kDa	0	0	0	0	1	4
TARS	Threonyl-tRNA synthetase, cytoplasmic	IPI00329633	83 kDa	0	0	0	0	1	4
PSMA2	Proteasome subunit alpha type 2	IPI00219622	26 kDa	0	0	0	0	1	4
ANXA5	Annexin A5	IPI00329801	36 kDa	0	0	0	0	1	4
BLVRA	Biliverdin reductase A precursor	IPI00294158	33 kDa	0	0	0	0	1	4
GTF3C3	Isoform 1 of General transcription factor 3C polypeptide 3	IPI00015806	101 kDa	0	1	0	4	0	0
LOC440055	Uncharacterized protein ENSP00000302331	IPI00456898 (+1)	15 kDa	0	1	0	0	0	4
IGF2BP3	Isoform 1 of Insulin-like growth factor 2 mRNA-binding protein 3	IPI00658000	64 kDa	0	1	0	4	0	0
YWHAB	Isoform Long of 14-3-3 protein beta/alpha	IPI00216318 (+1)	28 kDa	0	0	0	0	11	12
TUBB4	Tubulin beta-4 chain	IPI00023598	50 kDa	0	0	0	0	36	37
FUS	Isoform Short of RNA-binding protein FUS	IPI00221354 (+3)	53 kDa	0	0	0	0	3	2
ATRX	Isoform 6 of Transcriptional regulator ATRX	IPI00413734 (+6)	275 kDa	0	4	0	1	0	0
HDLBP	Vigilin	IPI00022228	141 kDa	0	0	0	1	0	4
TPR	Nucleoprotein TPR	IPI00022970 (+1)	266 kDa	0	0	0	0	0	5
SMC3	Structural maintenance of chromosomes protein 3	IPI00219420	142 kDa	0	0	0	0	0	5
KHSRP	KH-type splicing regulatory protein	IPI00479786	73 kDa	0	0	0	0	0	5
SMARCC2	Isoform 2 of SWI/SNF-related matrix-associated actin-dependent regulator of chromatin subfamily C member 2	IPI00150057 (+1)	125 kDa	0	0	0	0	0	5
SMC2	Isoform 1 of Structural maintenance of chromosomes protein 2	IPI00007927	136 kDa	0	0	0	0	0	5
COPB2	Coatomer subunit beta'	IPI00220219	102 kDa	0	0	0	0	0	5
DDX42	Isoform 1 of ATP-dependent RNA helicase DDX42	IPI00409671 (+2)	103 kDa	0	0	0	0	0	5
SMC4	Isoform 1 of Structural maintenance of chromosomes protein 4	IPI00411559	147 kDa	0	0	0	0	0	5
SF3B3	Isoform 1 of Splicing factor 3B subunit 3	IPI00300371	136 kDa	0	0	0	0	0	5
RAC1	ras-related C3 botulinum toxin substrate 1 isoform Rac1c	IPI00394837	17 kDa	0	0	0	0	0	5
PFKM	CDNA FLJ44241 fis, clone THYMU3008436, highly similar to 6- phosphofructokinase, muscle type	IPI00465179 (+1)	93 kDa	0	0	0	0	0	5
GARS	Glycyl-tRNA synthetase	IPI00783097 (+1)	78 kDa	0	0	0	0	2	3
RPSA	Ribosomal protein SA	IPI00413108 (+3)	33 kDa	0	0	0	0	3	2
GNL2	Nucleolar GTP-binding protein 2	IPI00015808	84 kDa	1	1	0	2	0	0
HDAC2	histone deacetylase 2	IPI00289601	66 kDa	1	1	0	2	0	0
SAR1A	GTP-binding protein SAR1a	IPI00015954	22 kDa	0	0	0	1	1	2
LOC643509;DHFR	Dihydrofolate reductase	IPI00030357	29 kDa	0	1	0	1	0	2
ACP1	Isoform 1 of Low molecular weight phosphotyrosine protein phosphatase	IPI00219861	18 kDa	0	1	0	1	0	2
KIAA0859	Isoform 3 of Uncharacterized protein KIAA0859	IPI00479432 (+1)	69 kDa	0	1	0	1	0	2
SFXN3	sideroflexin 3	IPI00793874	36 kDa	0	1	2	1	0	0
DIS3	Uncharacterized protein DIS3	IPI00746351 (+1)	109 kDa	0	2	0	1	0	1
PRKRA	Isoform 1 of Interferon-inducible double stranded RNA-dependent protein kinase activator A	IPI00021167 (+2)	34 kDa	1	2	0	1	0	0
DDX52	Probable ATP-dependent RNA helicase DDX52	IPI00032423 (+1)	67 kDa	0	1	1	2	0	0
SEPT11	Septin-11	IPI00019376	49 kDa	0	0	0	0	2	2
ASNS	Asparagine synthetase	IPI00554777	64 kDa	0	0	0	0	2	2
ATP5J2	Isoform 2 of ATP synthase f chain, mitochondrial	IPI00219291 (+3)	10 kDa	0	0	2	2	0	0
NSUN5	Isoform 2 of Putative methyltransferase NSUN5	IPI00101659 (+2)	50 kDa	0	2	0	2	0	0
DDX10	Probable ATP-dependent RNA helicase DDX10	IPI00297900	101 kDa	0	2	0	2	0	0
NOL6	Isoform 1 of Nucleolar protein 6	IPI00152890 (+1)	128 kDa	2	2	0	0	0	0
HSPBP1	Isoform 1 of Hsp70-binding protein 1	IPI00100748	39 kDa	0	2	0	0	0	2
SMN1;SMN2	Isoform SMN of Survival motor neuron protein	IPI00003394 (+3)	32 kDa	2	2	0	0	0	0
PSME3	Isoform 1 of Proteasome activator complex subunit 3	IPI00030243 (+1)	30 kDa	0	0	0	0	2	2
AK1	Adenylate kinase isoenzyme 1	IPI00018342 (+1)	22 kDa	0	0	0	0	1	3
PAICS	Multifunctional protein ADE2	IPI00217223	50 kDa	0	0	0	0	1	3
PDIA6	Isoform 2 of Protein disulfide-isomerase A6 precursor	IPI00299571 (+1)	54 kDa	0	0	0	0	1	3
-	Uncharacterized protein ENSP00000348237	IPI00453476 (+2)	29 kDa	0	0	0	0	1	3
PSMB3	Proteasome subunit beta type 3	IPI00028004	23 kDa	0	0	0	0	1	3
COPB1	Coatomer subunit beta	IPI00295851	107 kDa	0	0	0	0	1	3
PSMB1	Proteasome subunit beta type 1 precursor	IPI00025019	26 kDa	0	0	0	0	2	2
ABCD3	ATP-binding cassette sub-family D member 3	IPI00002372	75 kDa	0	1	0	3	0	0
HSPA9	Stress-70 protein, mitochondrial precursor	IPI00007765	74 kDa	0	1	0	0	0	3
KIF23	Isoform 1 of Kinesin-like protein KIF23	IPI00291579 (+1)	110 kDa	0	1	0	3	0	0
XPO5	Isoform 1 of Exportin-5	IPI00640703 (+1)	136 kDa	0	0	0	0	2	2
GTF3C5	Isoform 2 of General transcription factor 3C polypeptide 5	IPI00411531 (+4)	58 kDa	0	1	0	3	0	0
SFRS6	Isoform SRP55-1 of Splicing factor, arginine/serine-rich 6	IPI00012345 (+2)	40 kDa	0	3	0	1	0	0
PRAME	Melanoma antigen preferentially expressed in tumors	IPI00019282	58 kDa	0	3	0	1	0	0
DCAKD	Dephospho-CoA kinase domain-containing protein	IPI00291417	27 kDa	0	0	3	1	0	0
PRPF31	Isoform 1 of U4/U6 small nuclear ribonucleoprotein Prp31	IPI00292000 (+1)	55 kDa	0	3	0	1	0	0
WDSOF1	Uncharacterized protein WDSOF1	IPI00306642 (+1)	68 kDa	0	3	0	1	0	0
KIAA0409	Cerebral protein 1	IPI00304932	51 kDa	0	3	0	1	0	0
PFKP	6-phosphofructokinase type C	IPI00009790 (+1)	86 kDa	0	0	0	0	0	4
RAB7A	Ras-related protein Rab-7a	IPI00016342	23 kDa	0	0	0	0	0	4
PHOX2A	Paired mesoderm homeobox protein 2A	IPI00024171	30 kDa	0	4	0	0	0	0
KIAA1604	hypothetical protein LOC57703	IPI00177381	105 kDa	0	4	0	0	0	0
PSMD1	Isoform 1 of 26S proteasome non-ATPase regulatory subunit 1	IPI00299608 (+1)	106 kDa	0	0	0	0	0	4
FLNA	filamin A, alpha	IPI00302592 (+2)	280 kDa	0	0	0	0	0	4
NGDN	Isoform 1 of Neuroguidin	IPI00000162 (+1)	36 kDa	0	4	0	0	0	0
SART3	Isoform 1 of Squamous cell carcinoma antigen recognized by T-cells 3	IPI00006025	110 kDa	0	0	0	0	0	4
PFAS	Phosphoribosylformylglycinamidine synthase	IPI00004534	145 kDa	0	0	0	0	0	4
PRKCA	Protein kinase C alpha type	IPI00385449	77 kDa	0	0	0	0	0	4
PDCD6IP	PDCD6IP protein	IPI00246058	97 kDa	0	0	0	0	0	4
KRT85	Keratin type II cuticular Hb5	IPI00032541	56 kDa	0	0	11	0	0	0
TNPO1	transportin 1 isoform 1	IPI00024364 (+1)	102 kDa	0	0	0	0	0	4
RPS15	40S ribosomal protein S15	IPI00216153	17 kDa	0	0	0	0	4	0
DPYSL5	Dihydropyrimidinase-related protein 5	IPI00335509 (+1)	61 kDa	0	0	0	0	0	4
FKBP4	FK506-binding protein 4	IPI00219005	52 kDa	0	0	0	0	0	4
CDC2L2	Isoform SV12 of PITSLRE serine/threonine-protein kinase CDC2L2	IPI00024413 (+23)	18 kDa	0	2	0	2	0	0
MTAP	S-methyl-5-thioadenosine phosphorylase	IPI00011876 (+1)	31 kDa	0	0	0	0	1	2
PSMA6	Proteasome subunit alpha type 6	IPI00029623	27 kDa	0	0	0	0	1	2
PPP1R7	Isoform 1 of Protein phosphatase 1 regulatory subunit 7	IPI00033600 (+3)	42 kDa	0	0	0	0	1	2
UBAP2L	Isoform 3 of Ubiquitin-associated protein 2-like	IPI00181306 (+1)	113 kDa	0	0	0	0	1	2
YWHAH	14-3-3 protein eta	IPI00216319	28 kDa	0	0	0	0	9	12
CAD	CAD protein	IPI00301263	243 kDa	0	0	0	0	1	2
VBP1	Prefoldin subunit 3	IPI00334159	27 kDa	0	0	0	0	1	2
PRKAR2B	cAMP-dependent protein kinase type II-beta regulatory subunit	IPI00554752	46 kDa	0	2	0	0	1	0
RPS20	40S ribosomal protein S20	IPI00012493 (+1)	13 kDa	0	1	0	0	0	2
UBE2D2	ubiquitin-conjugating enzyme E2D 2 isoform 2	IPI00019932 (+7)	14 kDa	0	1	0	0	0	2
EIF4G2	Eukaryotic translation initiation factor 4 gamma 2	IPI00015952 (+1)	102 kDa	0	1	0	2	0	0
TFCP2	Isoform 1 of Alpha-globin transcription factor CP2	IPI00037599 (+3)	57 kDa	0	1	0	2	0	0
FUSIP1;LOC727922	Isoform 4 of FUS-interacting serine-arginine-rich protein 1	IPI00386662 (+5)	21 kDa	0	1	0	2	0	0
ATP5B	ATP synthase subunit beta, mitochondrial precursor	IPI00303476	57 kDa	2	1	0	0	0	0
DUT	Isoform DUT-M of Deoxyuridine 5'-triphosphate nucleotidohydrolase, mitochondrial precursor	IPI00013679 (+4)	27 kDa	0	0	0	0	2	1
HDGF	Hepatoma-derived growth factor	IPI00020956 (+2)	27 kDa	0	0	0	0	2	1
RHOC	Rho-related GTP-binding protein RhoC precursor	IPI00027434 (+3)	22 kDa	0	0	0	0	1	2
MAD2L1	Mitotic spindle assembly checkpoint protein MAD2A	IPI00012369 (+1)	24 kDa	0	0	0	1	0	2
CPNE1	Copine-1	IPI00018452 (+1)	59 kDa	0	0	0	1	0	2
HBA1;HBA2	Hemoglobin subunit alpha	IPI00410714 (+1)	15 kDa	0	0	2	1	0	0
MGST3	Microsomal glutathione S-transferase 3	IPI00024266 (+1)	17 kDa	0	2	0	1	0	0
NUP155	Isoform 1 of Nuclear pore complex protein Nup155	IPI00026625 (+1)	155 kDa	0	2	0	1	0	0
DDX31	Isoform 1 of Probable ATP-dependent RNA helicase DDX31	IPI00043990 (+1)	94 kDa	0	2	0	1	0	0
UTP11L	Probable U3 small nucleolar RNA-associated protein 11	IPI00180454	30 kDa	0	2	0	1	0	0
RFC1	Isoform 1 of Replication factor C subunit 1	IPI00375358 (+1)	128 kDa	0	2	0	1	0	0
CPT1A	Isoform 1 of Carnitine O-palmitoyltransferase I, liver isoform	IPI00032038 (+1)	88 kDa	0	0	1	2	0	0
PSMB6	20 kDa protein	IPI00789119	20 kDa	0	0	0	0	1	2
FUBP3	Isoform 1 of Far upstream element-binding protein 3	IPI00377261 (+1)	62 kDa	0	1	0	4	0	0
ATXN2L	Isoform 1 of Ataxin-2-like protein	IPI00456359 (+7)	113 kDa	0	0	0	0	1	2
CS	Citrate synthase, mitochondrial precursor	IPI00025366	52 kDa	0	0	0	1	0	2
EML4	Echinoderm microtubule-associated protein-like 4	IPI00001466	109 kDa	0	0	0	0	0	3
ARL3	ADP-ribosylation factor-like protein 3	IPI00003327	20 kDa	0	0	0	0	0	3
EFTUD2	116 kDa U5 small nuclear ribonucleoprotein component	IPI00003519	109 kDa	0	0	0	0	0	4
PYGB	Glycogen phosphorylase, brain form	IPI00004358	97 kDa	0	0	0	0	0	3
KIAA0738	Putative uncharacterized protein KIAA0738	IPI00006050 (+1)	102 kDa	0	0	0	3	0	0
YKT6	Synaptobrevin homolog YKT6	IPI00008569	22 kDa	0	0	0	0	0	3
UBE2L3	Ubiquitin-conjugating enzyme E2 L3	IPI00021347	18 kDa	0	0	0	0	0	3
QARS	Glutaminyl-tRNA synthetase	IPI00026665	90 kDa	0	0	0	0	0	3
APOA1BP	Isoform 1 of Apolipoprotein A-I-binding protein precursor	IPI00168479 (+1)	32 kDa	0	0	0	0	0	3
CIRBP	Cold-inducible RNA-binding protein	IPI00180954 (+3)	19 kDa	0	0	0	0	0	3
ENO2	Gamma-enolase	IPI00216171	47 kDa	0	0	0	0	0	15
SOD1	Uncharacterized protein SOD1	IPI00218733 (+1)	16 kDa	0	0	0	0	0	3
RPS17	40S ribosomal protein S17	IPI00221093	16 kDa	0	0	0	0	0	3
NUP210	Uncharacterized protein NUP210	IPI00291755 (+1)	206 kDa	0	0	0	3	0	0
BOLA2;BOLA2B	BolA-like protein 2 isoform a	IPI00301434	17 kDa	0	0	0	0	0	3
EIF3B	Isoform 1 of Eukaryotic translation initiation factor 3 subunit 9	IPI00396370 (+2)	92 kDa	0	0	0	0	0	3
DHX30	Isoform 1 of Putative ATP-dependent RNA helicase DHX30	IPI00411733 (+1)	134 kDa	0	3	0	0	0	0
PAK2	Serine/threonine-protein kinase PAK 2	IPI00419979	58 kDa	0	0	0	0	0	3
NUDT21	Cleavage and polyadenylation specificity factor 5	IPI00646917	26 kDa	0	0	0	0	0	3
FLJ10292	Protein mago nashi homolog 2	IPI00059292 (+2)	17 kDa	0	0	0	0	0	3
NARS	Asparaginyl-tRNA synthetase, cytoplasmic	IPI00306960 (+1)	63 kDa	0	0	0	0	0	3
SYNE2	Isoform 1 of Nesprin-2	IPI00239405 (+1)	796 kDa	0	0	0	3	0	0
MCM5	DNA replication licensing factor MCM5	IPI00018350	82 kDa	0	0	0	0	0	3
SAE2	SUMO-activating enzyme subunit 2	IPI00023234	71 kDa	0	0	0	0	0	3
EIF6	Eukaryotic translation initiation factor 6	IPI00010105	27 kDa	0	0	0	0	0	3
TSN	Translin	IPI00018768	26 kDa	0	0	0	0	0	3
CYFIP1	Isoform 1 of Cytoplasmic FMR1-interacting protein 1	IPI00644231	145 kDa	0	0	0	0	0	3
GLO1	Lactoylglutathione lyase	IPI00220766	21 kDa	0	0	0	0	0	3
AP1B1	Isoform A of AP-1 complex subunit beta-1	IPI00328257 (+2)	105 kDa	0	0	0	0	0	3
KIN	KIN, antigenic determinant of recA protein homolog	IPI00017580	45 kDa	0	3	0	0	0	0
NDUFA10	NADH dehydrogenase (Ubiquinone) 1 alpha subcomplex, 10, 42kDa variant (Fragment)	IPI00555877	27 kDa	0	0	3	0	0	0
SUPT5H	Isoform 1 of Transcription elongation factor SPT5	IPI00298058 (+3)	121 kDa	0	0	0	0	0	3
RAD50	Isoform 1 of DNA repair protein RAD50	IPI00305282 (+2)	154 kDa	0	0	0	0	0	3
ACOT7	Isoform 1 of Cytosolic acyl coenzyme A thioester hydrolase	IPI00010415 (+6)	42 kDa	0	0	0	0	2	0
CALR	Calreticulin precursor	IPI00020599 (+1)	48 kDa	0	0	0	0	2	0
ARL2;SNX15	ADP-ribosylation factor-like protein 2	IPI00003326	21 kDa	0	0	0	0	0	2
TXNL2	Thioredoxin-like protein 2	IPI00008552	37 kDa	0	0	0	0	0	2
AHCY	Adenosylhomocysteinase	IPI00012007 (+1)	48 kDa	0	0	0	0	0	2
PEA15	Astrocytic phosphoprotein PEA-15	IPI00014850 (+1)	15 kDa	0	0	0	0	0	2
PLCG1	1-phosphatidylinositol-4,5-bisphosphate phosphodiesterase gamma 1	IPI00016736 (+3)	149 kDa	0	0	0	0	0	2
KLC1	kinesin light chain 1 isoform 2	IPI00020096 (+9)	65 kDa	0	0	0	0	0	2
GRB2	Isoform 1 of Growth factor receptor-bound protein 2	IPI00021327 (+1)	25 kDa	0	0	0	0	0	2
PRKCSH	Glucosidase 2 subunit beta precursor	IPI00026154 (+1)	59 kDa	0	0	0	0	0	2
ACTR3	Actin-like protein 3	IPI00028091	47 kDa	0	0	0	0	0	2
KIF5C	Kinesin heavy chain isoform 5C	IPI00028561 (+1)	109 kDa	0	0	0	0	0	5
MRE11A	Isoform 1 of Double-strand break repair protein MRE11A	IPI00029159 (+1)	81 kDa	0	0	0	0	0	2
AHSA1	Activator of 90 kDa heat shock protein ATPase homolog 1	IPI00030706	38 kDa	0	0	0	0	0	2
LSM2	U6 snRNA-associated Sm-like protein LSm2	IPI00032460	11 kDa	0	0	0	0	0	2
DNM2	Isoform 1 of Dynamin-2	IPI00033022 (+9)	98 kDa	0	0	0	0	0	2
LIMCH1	Isoform 3 of LIM and calponin homology domains-containing protein 1	IPI00177498	164 kDa	0	0	0	0	0	2
SPAG9	Isoform 2 of C-jun-amino-terminal kinase-interacting protein 4	IPI00218097 (+5)	145 kDa	0	0	0	0	0	2
ARS2	Isoform B of Arsenite-resistance protein 2	IPI00220038 (+2)	100 kDa	0	0	0	0	0	2
SUB1	Activated RNA polymerase II transcriptional coactivator p15	IPI00221222	14 kDa	0	0	0	0	0	2
AP3D1	Isoform 2 of AP-3 complex subunit delta-1	IPI00289608 (+3)	125 kDa	0	0	0	0	0	2
DDB1	DNA damage-binding protein 1	IPI00293464 (+2)	127 kDa	0	0	0	0	0	2
CBX3;LOC653972	Chromobox protein homolog 3	IPI00297579	21 kDa	0	0	0	0	0	2
PABPC3	Polyadenylate-binding protein 3	IPI00301154	70 kDa	0	0	0	0	0	2
PSMB5	Putative uncharacterized protein DKFZp686I0180 (Fragment)	IPI00375704 (+1)	29 kDa	0	0	0	0	0	2
CYCS	Cytochrome c	IPI00465315	12 kDa	0	0	0	0	0	2
-	Uncharacterized protein ENSP00000351521	IPI00479705	22 kDa	0	0	0	0	0	2
SRP9;hCG_1781062	Signal recognition particle 9 kDa protein	IPI00642816	10 kDa	0	0	0	0	0	2
-	Similar to Histone H3.1	IPI00784001	5 kDa	0	0	3	0	0	0
KRT35	46 kDa protein	IPI00798228	46 kDa	0	0	14	0	0	0
NKRF	NF-kappa-B-repressing factor	IPI00005675	78 kDa	0	0	0	2	0	0
GEMIN4	Component of gems 4	IPI00027717 (+2)	120 kDa	0	0	0	2	0	0
RBM15	Isoform 1 of Putative RNA-binding protein 15	IPI00102752 (+2)	107 kDa	0	0	0	2	0	0
XAB2	XPA-binding protein 2	IPI00163084	100 kDa	0	0	0	2	0	0
GTF3C1	GTF3C1 protein	IPI00414481 (+4)	213 kDa	0	0	0	2	0	0
CDC5L	Cell division cycle 5-like protein	IPI00465294	92 kDa	0	0	0	2	0	0
SON	Isoform F of SON protein	IPI00000192 (+5)	264 kDa	0	2	0	0	0	0
MSI1	RNA-binding protein Musashi homolog 1	IPI00001007	39 kDa	0	2	0	0	0	0
MKI67	Isoform Long of Antigen KI-67	IPI00004233	359 kDa	0	2	0	0	0	0
EIF3I	Eukaryotic translation initiation factor 3 subunit 2	IPI00012795	37 kDa	0	2	0	0	0	0
DEK	Protein DEK	IPI00020021	43 kDa	0	2	0	0	0	0
SART1	U4/U6.U5 tri-snRNP-associated protein 1	IPI00021417 (+1)	90 kDa	0	2	0	0	0	0
NOLC1	Isoform Beta of Nucleolar phosphoprotein p130	IPI00216654 (+1)	75 kDa	0	2	0	0	0	0
RCL1	RNA 3'-terminal phosphate cyclase-like protein	IPI00294229	41 kDa	0	2	0	0	0	0
INTS3	Isoform 2 of Integrator complex subunit 3	IPI00418336 (+1)	118 kDa	0	2	0	0	0	0
RRP1	RRP1-like protein	IPI00550766	53 kDa	0	2	0	0	0	0
SRRM2	Isoform 1 of Serine/arginine repetitive matrix protein 2	IPI00782992	300 kDa	0	2	0	0	0	0
HSD17B10	Isoform 1 of 3-hydroxyacyl-CoA dehydrogenase type-2	IPI00017726 (+2)	27 kDa	0	0	0	0	0	2

## Sheet: Merged PBS-S
Gene Symbol	Identified Proteins	Accession Number	Molecular Weight	Exp1 SY5Y DOC_P_37	Exp1 SY5Y SDS_S_37	Exp1 SY5Y SDS_P_37	Exp1 SY5Y DOC_P_42	Exp1 SY5Y SDS_S_42	Exp1 SY5Y SDS_P_42	Exp2 SY5Y DOC_P_37	Exp2 SY5Y DOC_P_42	Exp1 STTG DOC_P_37	Exp1 STTG SDS_S_37	Exp1 STTG DOC_P_42	Exp1 STTG SDS_S_42	Exp2 STTG DOC_P_37	Exp2 STTG DOC_P_42	Exp1 SY5Y PBS_S_37	Exp2 SY5Y PBS_S_37	Exp1 STTG PBS_S_37	Exp2 STTG PBS_S_37
FLNA	filamin A, alpha	IPI00302592 (+1)	280 kDa	0	0	0	0	0	0	0	0	0	0	0	0	0	0	0	4	148	186
AHNAK	AHNAK nucleoprotein isoform 1	IPI00021812	629 kDa	0	0	0	0	0	0	0	0	0	0	0	0	0	0	0	0	38	79
TLN1	Talin-1	IPI00784273	270 kDa	0	0	0	0	0	0	0	0	0	0	0	0	0	0	0	6	53	78
ACTN4	Alpha-actinin-4	IPI00013808	105 kDa	0	0	0	0	0	0	0	0	0	0	0	0	0	0	0	8	51	34
FLNC	Isoform 1 of Filamin-C	IPI00178352 (+2)	291 kDa	0	0	0	0	0	0	0	0	0	0	0	0	0	0	0	0	18	46
TUBA4A	Tubulin alpha-4A chain	IPI00007750 (+1)	50 kDa	0	0	0	0	0	0	0	0	0	0	0	0	0	0	0	0	38	30
VCL	Isoform 1 of Vinculin	IPI00291175 (+1)	117 kDa	0	0	0	0	0	0	0	0	0	0	0	0	0	0	0	1	23	37
FLNB	Isoform 1 of Filamin-B	IPI00289334 (+1)	278 kDa	0	0	0	0	0	0	0	0	0	0	0	0	0	0	0	0	16	36
ENO2	Gamma-enolase	IPI00216171	47 kDa	0	0	0	0	0	0	0	0	0	0	0	0	0	0	0	15	35	4
MSN	Moesin	IPI00219365	68 kDa	0	0	0	0	0	0	0	0	0	0	0	0	0	0	0	0	18	23
GANAB	Isoform 1 of Neutral alpha-glucosidase AB precursor	IPI00383581 (+1)	107 kDa	0	0	0	0	0	0	0	0	0	0	0	0	0	0	1	5	23	0
TPI1	Isoform 1 of Triosephosphate isomerase	IPI00465028	31 kDa	0	0	0	0	0	0	0	0	0	0	0	0	0	0	6	17	12	22
P4HB	Protein disulfide-isomerase precursor	IPI00010796	57 kDa	0	0	0	0	0	0	0	0	0	0	0	0	0	0	2	2	22	21
HYOU1	Hypoxia up-regulated protein 1 precursor	IPI00000877	111 kDa	0	0	0	0	0	0	0	0	0	0	0	0	0	0	2	6	21	20
PDIA4	Protein disulfide-isomerase A4 precursor	IPI00009904	73 kDa	0	0	0	0	0	0	0	0	0	0	0	0	0	0	0	1	19	21
ALDOA	Fructose-bisphosphate aldolase A	IPI00465439	39 kDa	0	0	0	0	0	0	0	0	0	0	0	0	0	0	6	5	8	20
PFKP	6-phosphofructokinase type C	IPI00009790	86 kDa	0	0	0	0	0	0	0	0	0	0	0	0	0	0	0	4	7	20
PDIA3	Protein disulfide-isomerase A3 precursor	IPI00025252	57 kDa	0	0	0	0	0	0	0	0	0	0	0	0	0	0	2	6	16	19
GDI2	Rab GDP dissociation inhibitor beta	IPI00031461	51 kDa	0	0	0	0	0	0	0	0	0	0	0	0	0	0	4	10	7	18
ANXA1	Annexin A1	IPI00218918	39 kDa	0	0	0	0	0	0	0	0	0	0	0	0	0	0	0	0	8	18
PLS3	plastin 3	IPI00216694 (+1)	71 kDa	0	0	0	0	0	0	0	0	0	0	0	0	0	0	0	0	15	15
ACLY	ATP-citrate synthase	IPI00021290	121 kDa	0	0	0	0	0	0	0	0	0	0	0	0	0	0	1	6	7	15
TKT	Transketolase	IPI00643920 (+1)	68 kDa	0	0	0	0	0	0	0	0	0	0	0	0	0	0	5	9	14	13
YWHAB	Isoform Long of 14-3-3 protein beta/alpha	IPI00216318 (+1)	28 kDa	0	0	0	0	0	0	0	0	0	0	0	0	0	0	11	12	12	14
VIL2	Villin 2	IPI00746388 (+1)	70 kDa	0	0	0	0	0	0	0	0	0	0	0	0	0	0	0	2	14	11
DPYSL3	DPYSL3 protein	IPI00029111	74 kDa	0	0	0	0	0	0	0	0	0	0	0	0	0	0	0	5	9	13
YWHAH	14-3-3 protein eta	IPI00216319	28 kDa	0	0	0	0	0	0	0	0	0	0	0	0	0	0	9	12	8	13
GDI1	Rab GDP dissociation inhibitor alpha	IPI00010154	51 kDa	0	0	0	0	0	0	0	0	0	0	0	0	0	0	5	6	4	13
RDX	Radixin	IPI00017367	69 kDa	0	0	0	0	0	0	0	0	0	0	0	0	0	0	0	0	13	10
SEC31A	Isoform 3 of Protein transport protein Sec31A	IPI00305152 (+5)	122 kDa	0	0	0	0	0	0	0	0	0	0	0	0	0	0	1	6	5	12
-	Uncharacterized protein ENSP00000348237	IPI00453476 (+1)	29 kDa	0	0	0	0	0	0	0	0	0	0	0	0	0	0	1	3	6	12
CALD1	Isoform 4 of Caldesmon	IPI00218696 (+1)	63 kDa	0	0	0	0	0	0	0	0	0	0	0	0	0	0	0	0	9	12
TPR	Nucleoprotein TPR	IPI00022970 (+1)	266 kDa	0	0	0	0	0	0	0	0	0	0	0	0	0	0	0	5	3	12
SEPT11	Septin-11	IPI00019376	49 kDa	0	0	0	0	0	0	0	0	0	0	0	0	0	0	2	2	3	12
NASP	Isoform 1 of Nuclear autoantigenic sperm protein	IPI00179953 (+1)	85 kDa	0	0	0	0	0	0	0	0	0	0	0	0	0	0	4	12	0	3
TALDO1	Transaldolase	IPI00744692	38 kDa	0	0	0	0	0	0	0	0	0	0	0	0	0	0	0	1	4	12
GPI	Glucose-6-phosphate isomerase	IPI00027497	63 kDa	0	0	0	0	0	0	0	0	0	0	0	0	0	0	5	8	5	11
SERPINH1	Serpin H1 precursor	IPI00032140	46 kDa	0	0	0	0	0	0	0	0	0	0	0	0	0	0	0	1	11	11
PBEF1	Isoform 1 of Nicotinamide phosphoribosyltransferase	IPI00018873	56 kDa	0	0	0	0	0	0	0	0	0	0	0	0	0	0	0	1	5	11
MAP4	Isoform 1 of Microtubule-associated protein 4	IPI00396171 (+1)	121 kDa	0	0	0	0	0	0	0	0	0	0	0	0	0	0	0	0	3	11
TAGLN	Transgelin	IPI00216138	23 kDa	0	0	0	0	0	0	0	0	0	0	0	0	0	0	0	0	2	11
HSPA4	Heat shock 70 kDa protein 4	IPI00002966	94 kDa	0	0	0	0	0	0	0	0	0	0	0	0	0	0	2	10	7	4
PGM1	Isoform 1 of Phosphoglucomutase-1	IPI00219526	61 kDa	0	0	0	0	0	0	0	0	0	0	0	0	0	0	2	2	4	10
EIF3A	Eukaryotic translation initiation factor 3 subunit 10	IPI00029012	167 kDa	0	0	0	0	0	0	0	0	0	0	0	0	0	0	1	10	1	6
MCM6	DNA replication licensing factor MCM6	IPI00031517	93 kDa	0	0	0	0	0	0	0	0	0	0	0	0	0	0	3	10	3	1
GSN	Isoform 1 of Gelsolin precursor	IPI00026314 (+1)	86 kDa	0	0	0	0	0	0	0	0	0	0	0	0	0	0	0	0	6	10
SPTAN1	Uncharacterized protein SPTAN1	IPI00478292 (+4)	285 kDa	0	0	0	0	0	0	0	0	0	0	0	0	0	0	0	10	0	0
COPB1	Coatomer subunit beta	IPI00295851	107 kDa	0	0	0	0	0	0	0	0	0	0	0	0	0	0	1	3	6	9
PRKCSH	Glucosidase 2 subunit beta precursor	IPI00026154 (+1)	59 kDa	0	0	0	0	0	0	0	0	0	0	0	0	0	0	0	2	9	8
UGCGL1	UDP-glucose ceramide glucosyltransferase-like 1 isoform 1	IPI00024466 (+1)	177 kDa	0	0	0	0	0	0	0	0	0	0	0	0	0	0	0	1	9	5
KYNU	Kynureninase	IPI00003818	52 kDa	0	0	0	0	0	0	0	0	0	0	0	0	0	0	0	0	4	9
SERPINB6	Putative uncharacterized protein DKFZp686I04222	IPI00413451 (+1)	46 kDa	0	0	0	0	0	0	0	0	0	0	0	0	0	0	0	0	3	9
TAGLN2	Transgelin-2	IPI00550363 (+1)	22 kDa	0	0	0	0	0	0	0	0	0	0	0	0	0	0	2	5	7	8
PDIA6	Isoform 1 of Protein disulfide-isomerase A6 precursor	IPI00644989 (+1)	48 kDa	0	0	0	0	0	0	0	0	0	0	0	0	0	0	1	3	7	8
DCTN1	Isoform p150 of Dynactin subunit 1	IPI00029485	142 kDa	0	0	0	0	0	0	0	0	0	0	0	0	0	0	2	3	4	8
PLOD2	Isoform 2 of Procollagen-lysine,2-oxoglutarate 5-dioxygenase 2 precursor	IPI00337495 (+1)	87 kDa	0	0	0	0	0	0	0	0	0	0	0	0	0	0	0	0	8	8
CAP1	Adenylyl cyclase-associated protein 1	IPI00008274	52 kDa	0	0	0	0	0	0	0	0	0	0	0	0	0	0	0	1	3	8
MDH1	Malate dehydrogenase, cytoplasmic	IPI00291005	36 kDa	0	0	0	0	0	0	0	0	0	0	0	0	0	0	4	6	1	7
CALR	Calreticulin precursor	IPI00020599	48 kDa	0	0	0	0	0	0	0	0	0	0	0	0	0	0	2	0	7	7
PEBP1	Phosphatidylethanolamine-binding protein 1	IPI00219446	21 kDa	0	0	0	0	0	0	0	0	0	0	0	0	0	0	1	4	3	7
COPG	98 kDa protein	IPI00001890 (+1)	98 kDa	0	0	0	0	0	0	0	0	0	0	0	0	0	0	0	0	7	7
MDH2	Malate dehydrogenase, mitochondrial precursor	IPI00291006	36 kDa	0	0	0	0	0	0	0	0	0	0	0	0	0	0	2	7	3	1
PSME1	Proteasome activator complex subunit 1	IPI00030154 (+1)	29 kDa	0	0	0	0	0	0	0	0	0	0	0	0	0	0	0	1	7	5
FHL1	Four and a half LIM domains 1 variant	IPI00014398 (+1)	34 kDa	0	0	0	0	0	0	0	0	0	0	0	0	0	0	0	0	3	7
EEF1D	Elongation factor 1-delta	IPI00023048 (+1)	31 kDa	0	0	0	0	0	0	0	0	0	0	0	0	0	0	0	0	2	7
TCERG1	Isoform 1 of Transcription elongation regulator 1	IPI00247871 (+1)	124 kDa	0	0	0	0	0	0	0	0	0	0	0	0	0	0	0	7	0	0
USP5	Isoform Long of Ubiquitin carboxyl-terminal hydrolase 5	IPI00024664 (+1)	96 kDa	0	0	0	0	0	0	0	0	0	0	0	0	0	0	1	6	6	5
SEPT2	Septin-2	IPI00014177	41 kDa	0	0	0	0	0	0	0	0	0	0	0	0	0	0	3	3	3	6
SEPT9	Isoform 3 of Septin-9	IPI00455033 (+3)	48 kDa	0	0	0	0	0	0	0	0	0	0	0	0	0	0	2	1	4	6
PARK7	Protein DJ-1	IPI00298547	20 kDa	0	0	0	0	0	0	0	0	0	0	0	0	0	0	2	3	1	6
CAPN2	Calpain-2 catalytic subunit precursor	IPI00289758	80 kDa	0	0	0	0	0	0	0	0	0	0	0	0	0	0	0	0	5	6
NACA	Nascent polypeptide-associated complex subunit alpha	IPI00023748 (+1)	23 kDa	0	0	0	0	0	0	0	0	0	0	0	0	0	0	2	1	1	6
ARCN1	Putative uncharacterized protein DKFZp686M09245	IPI00298520 (+1)	62 kDa	0	0	0	0	0	0	0	0	0	0	0	0	0	0	0	1	3	6
PABPC1	Isoform 1 of Polyadenylate-binding protein 1	IPI00008524 (+2)	71 kDa	0	0	0	0	0	0	0	0	0	0	0	0	0	0	0	0	4	6
FUBP1	Isoform 1 of Far upstream element-binding protein 1	IPI00375441 (+2)	68 kDa	0	0	0	0	0	0	0	0	0	0	0	0	0	0	0	6	1	2
PSMA5	Proteasome subunit alpha type 5	IPI00291922	26 kDa	0	0	0	0	0	0	0	0	0	0	0	0	0	0	0	0	3	6
ALDOC	Fructose-bisphosphate aldolase C	IPI00418262	39 kDa	0	0	0	0	0	0	0	0	0	0	0	0	0	0	1	3	0	6
EEA1	Early endosome antigen 1	IPI00329536	162 kDa	0	0	0	0	0	0	0	0	0	0	0	0	0	0	0	0	6	2
LGALS3	Galectin-3	IPI00465431	26 kDa	0	0	0	0	0	0	0	0	0	0	0	0	0	0	0	0	1	6
PSME2	Proteasome activator complex subunit 2	IPI00384051 (+1)	27 kDa	0	0	0	0	0	0	0	0	0	0	0	0	0	0	0	0	6	1
TPM3	29 kDa protein	IPI00178083 (+7)	29 kDa	0	0	0	0	0	0	0	0	0	0	0	0	0	0	0	0	0	6
PALLD	palladin	IPI00292009	122 kDa	0	0	0	0	0	0	0	0	0	0	0	0	0	0	0	0	0	6
SEPT7	Isoform 1 of Septin-7	IPI00033025 (+1)	51 kDa	0	0	0	0	0	0	0	0	0	0	0	0	0	0	0	0	2	6
HMGB1	High-mobility group box 1	IPI00645948 (+4)	19 kDa	0	0	0	0	0	0	0	0	0	0	0	0	0	0	1	5	3	5
CAPN1	Calpain-1 catalytic subunit	IPI00011285	82 kDa	0	0	0	0	0	0	0	0	0	0	0	0	0	0	0	0	5	5
WARS	Tryptophanyl-tRNA synthetase, cytoplasmic	IPI00295400	53 kDa	0	0	0	0	0	0	0	0	0	0	0	0	0	0	0	1	3	5
STMN1	Stathmin	IPI00479997 (+3)	17 kDa	0	0	0	0	0	0	0	0	0	0	0	0	0	0	1	1	1	5
SNRPD2	Small nuclear ribonucleoprotein Sm D2	IPI00017963	14 kDa	0	0	0	0	0	0	0	0	0	0	0	0	0	0	1	5	1	1
LAP3	Isoform 1 of Cytosol aminopeptidase	IPI00419237 (+1)	56 kDa	0	0	0	0	0	0	0	0	0	0	0	0	0	0	0	1	2	5
CAST	Isoform 2 of Calpastatin	IPI00220857 (+10)	75 kDa	0	0	0	0	0	0	0	0	0	0	0	0	0	0	0	0	3	5
PLEKHC1	Isoform 1 of Pleckstrin homology domain-containing family C member 1	IPI00000856 (+1)	78 kDa	0	0	0	0	0	0	0	0	0	0	0	0	0	0	0	0	5	3
SF3A1	Splicing factor 3 subunit 1	IPI00017451	89 kDa	0	0	0	0	0	0	0	0	0	0	0	0	0	0	2	5	0	0
FKBP9	FK506-binding protein 9 precursor	IPI00182126	63 kDa	0	0	0	0	0	0	0	0	0	0	0	0	0	0	0	0	5	2
GSR	Isoform Mitochondrial of Glutathione reductase, mitochondrial precursor	IPI00016862 (+1)	56 kDa	0	0	0	0	0	0	0	0	0	0	0	0	0	0	0	0	2	5
CTTN	Src substrate cortactin	IPI00029601 (+1)	62 kDa	0	0	0	0	0	0	0	0	0	0	0	0	0	0	0	0	2	5
SF3B3	Isoform 1 of Splicing factor 3B subunit 3	IPI00300371	136 kDa	0	0	0	0	0	0	0	0	0	0	0	0	0	0	0	5	0	2
SMARCC2	Isoform 2 of SWI/SNF-related matrix-associated actin-dependent regulator of chromatin subfamily C member 2	IPI00150057 (+1)	125 kDa	0	0	0	0	0	0	0	0	0	0	0	0	0	0	0	5	1	0
PSMA1	Isoform Short of Proteasome subunit alpha type 1	IPI00016832 (+1)	30 kDa	0	0	0	0	0	0	0	0	0	0	0	0	0	0	0	0	1	5
DCLK1	Isoform 2 of Serine/threonine-protein kinase DCLK1	IPI00004560 (+1)	82 kDa	0	0	0	0	0	0	0	0	0	0	0	0	0	0	0	0	5	1
ARTS-1	Isoform 2 of Adipocyte-derived leucine aminopeptidase precursor	IPI00165949 (+1)	108 kDa	0	0	0	0	0	0	0	0	0	0	0	0	0	0	0	0	5	0
DDX42	Isoform 1 of ATP-dependent RNA helicase DDX42	IPI00409671 (+2)	103 kDa	0	0	0	0	0	0	0	0	0	0	0	0	0	0	0	5	0	0
CNN2	Calponin-2	IPI00015262 (+1)	34 kDa	0	0	0	0	0	0	0	0	0	0	0	0	0	0	0	0	0	5
CSRP1	Cysteine and glycine-rich protein 1	IPI00442073	21 kDa	0	0	0	0	0	0	0	0	0	0	0	0	0	0	0	0	0	5
MAP1A	331 kDa protein	IPI00020356 (+2)	331 kDa	0	0	0	0	0	0	0	0	0	0	0	0	0	0	0	0	0	5
SSB	Lupus La protein	IPI00009032	47 kDa	0	0	0	0	0	0	0	0	0	0	0	0	0	0	3	4	3	2
ANP32B	Isoform 1 of Acidic leucine-rich nuclear phosphoprotein 32 family member B	IPI00007423 (+1)	29 kDa	0	0	0	0	0	0	0	0	0	0	0	0	0	0	1	4	4	3
UBE2N	Ubiquitin-conjugating enzyme E2 N	IPI00003949	17 kDa	0	0	0	0	0	0	0	0	0	0	0	0	0	0	2	4	2	3
HPRT1	Hypoxanthine-guanine phosphoribosyltransferase	IPI00218493	25 kDa	0	0	0	0	0	0	0	0	0	0	0	0	0	0	1	4	3	2
KARS	Lysyl-tRNA synthetase	IPI00014238 (+1)	68 kDa	0	0	0	0	0	0	0	0	0	0	0	0	0	0	1	2	4	3
AP1B1	Isoform A of AP-1 complex subunit beta-1	IPI00328257 (+2)	105 kDa	0	0	0	0	0	0	0	0	0	0	0	0	0	0	0	3	4	3
PSMD3	26S proteasome non-ATPase regulatory subunit 3	IPI00011603	61 kDa	0	0	0	0	0	0	0	0	0	0	0	0	0	0	1	1	3	4
TARS	Threonyl-tRNA synthetase, cytoplasmic	IPI00329633	83 kDa	0	0	0	0	0	0	0	0	0	0	0	0	0	0	1	4	1	3
PSMA2	Proteasome subunit alpha type 2	IPI00219622	26 kDa	0	0	0	0	0	0	0	0	0	0	0	0	0	0	1	4	1	3
PSMD1	Isoform 1 of 26S proteasome non-ATPase regulatory subunit 1	IPI00299608 (+1)	106 kDa	0	0	0	0	0	0	0	0	0	0	0	0	0	0	0	4	3	2
UBE2V2	Ubiquitin-conjugating enzyme E2 variant 2	IPI00019600	16 kDa	0	0	0	0	0	0	0	0	0	0	0	0	0	0	0	2	2	4
ENAH	Isoform 2 of Protein enabled homolog	IPI00374054 (+2)	64 kDa	0	0	0	0	0	0	0	0	0	0	0	0	0	0	0	1	4	3
LEPRE1	Isoform 3 of Prolyl 3-hydroxylase 1 precursor	IPI00045839 (+1)	91 kDa	0	0	0	0	0	0	0	0	0	0	0	0	0	0	0	0	4	4
CRYAB	Alpha-crystallin B chain	IPI00021369	20 kDa	0	0	0	0	0	0	0	0	0	0	0	0	0	0	0	0	4	4
DNM1L	Isoform 5 of Dynamin-1-like protein	IPI00037283 (+4)	79 kDa	0	0	0	0	0	0	0	0	0	0	0	0	0	0	1	4	0	2
GSPT1	G1 to S phase transition protein 1 homolog	IPI00218829	69 kDa	0	0	0	0	0	0	0	0	0	0	0	0	0	0	1	0	2	4
EFHD2	EF-hand domain-containing protein 2	IPI00060181	27 kDa	0	0	0	0	0	0	0	0	0	0	0	0	0	0	0	0	3	4
CYFIP1	Isoform 1 of Cytoplasmic FMR1-interacting protein 1	IPI00644231	145 kDa	0	0	0	0	0	0	0	0	0	0	0	0	0	0	0	3	4	0
HIP2	Isoform 1 of Ubiquitin-conjugating enzyme E2-25 kDa	IPI00021370	22 kDa	0	0	0	0	0	0	0	0	0	0	0	0	0	0	0	1	1	4
TXN	Thioredoxin	IPI00216298 (+1)	12 kDa	0	0	0	0	0	0	0	0	0	0	0	0	0	0	0	1	1	4
UBE1L2	Isoform 1 of Ubiquitin-activating enzyme E1-like protein 2	IPI00023647	118 kDa	0	0	0	0	0	0	0	0	0	0	0	0	0	0	0	1	4	1
CARS	cysteinyl-tRNA synthetase isoform c	IPI00027443 (+3)	95 kDa	0	0	0	0	0	0	0	0	0	0	0	0	0	0	0	1	1	4
PGLS	6-phosphogluconolactonase	IPI00029997	28 kDa	0	0	0	0	0	0	0	0	0	0	0	0	0	0	0	0	4	2
VDP	Putative uncharacterized protein DKFZp451D234	IPI00031583 (+1)	109 kDa	0	0	0	0	0	0	0	0	0	0	0	0	0	0	0	0	2	4
FKBP3	FK506-binding protein 3	IPI00024157	25 kDa	0	0	0	0	0	0	0	0	0	0	0	0	0	0	0	0	2	4
PDCD6IP	PDCD6IP protein	IPI00246058	97 kDa	0	0	0	0	0	0	0	0	0	0	0	0	0	0	0	4	2	0
COTL1	Coactosin-like protein	IPI00017704	16 kDa	0	0	0	0	0	0	0	0	0	0	0	0	0	0	0	0	2	4
CBR1	Carbonyl reductase [NADPH] 1	IPI00295386	30 kDa	0	0	0	0	0	0	0	0	0	0	0	0	0	0	0	0	2	4
PRDX4	Peroxiredoxin-4	IPI00011937 (+1)	31 kDa	0	0	0	0	0	0	0	0	0	0	0	0	0	0	0	0	4	3
PSMB4	Proteasome subunit beta type 4 precursor	IPI00555956	29 kDa	0	0	0	0	0	0	0	0	0	0	0	0	0	0	0	1	0	4
PRKAR1A	cAMP-dependent protein kinase type I-alpha regulatory subunit	IPI00021831	43 kDa	0	0	0	0	0	0	0	0	0	0	0	0	0	0	0	0	1	4
FLII	Protein flightless-1 homolog	IPI00031023	145 kDa	0	0	0	0	0	0	0	0	0	0	0	0	0	0	0	0	1	4
HK1	Isoform 1 of Hexokinase-1	IPI00018246 (+3)	102 kDa	0	0	0	0	0	0	0	0	0	0	0	0	0	0	0	0	1	4
NUDC	Nuclear migration protein nudC	IPI00550746	38 kDa	0	0	0	0	0	0	0	0	0	0	0	0	0	0	1	0	0	4
ARPC2	Actin-related protein 2/3 complex subunit 2	IPI00005161	34 kDa	0	0	0	0	0	0	0	0	0	0	0	0	0	0	0	0	1	4
NAP1L4	Nucleosome assembly protein 1-like 4	IPI00017763 (+1)	43 kDa	0	0	0	0	0	0	0	0	0	0	0	0	0	0	0	0	1	4
CALU	Isoform 1 of Calumenin precursor	IPI00014537 (+1)	37 kDa	0	0	0	0	0	0	0	0	0	0	0	0	0	0	0	0	0	4
SART3	Isoform 1 of Squamous cell carcinoma antigen recognized by T-cells 3	IPI00006025	110 kDa	0	0	0	0	0	0	0	0	0	0	0	0	0	0	0	4	0	0
PFAS	Phosphoribosylformylglycinamidine synthase	IPI00004534	145 kDa	0	0	0	0	0	0	0	0	0	0	0	0	0	0	0	4	0	0
CLIC4	Chloride intracellular channel protein 4	IPI00001960	29 kDa	0	0	0	0	0	0	0	0	0	0	0	0	0	0	0	0	0	4
RPS15	40S ribosomal protein S15	IPI00216153	17 kDa	0	0	0	0	0	0	0	0	0	0	0	0	0	0	4	0	0	0
SBDS	Shwachman-Bodian-Diamond syndrome protein	IPI00427330	29 kDa	0	0	0	0	0	0	0	0	0	0	0	0	0	0	0	0	0	4
DPYSL5	Dihydropyrimidinase-related protein 5	IPI00335509 (+1)	61 kDa	0	0	0	0	0	0	0	0	0	0	0	0	0	0	0	4	0	0
CFL2	Cofilin-2	IPI00413344 (+1)	19 kDa	0	0	0	0	0	0	0	0	0	0	0	0	0	0	0	4	0	4
EFTUD2	116 kDa U5 small nuclear ribonucleoprotein component	IPI00003519	109 kDa	0	0	0	0	0	0	0	0	0	0	0	0	0	0	0	4	0	0
SET	Isoform 2 of Protein SET	IPI00301311 (+3)	32 kDa	0	0	0	0	0	0	0	0	0	0	0	0	0	0	3	2	1	3
UBE2L3	Ubiquitin-conjugating enzyme E2 L3	IPI00021347	18 kDa	0	0	0	0	0	0	0	0	0	0	0	0	0	0	0	3	3	3
FUS	Isoform Short of RNA-binding protein FUS	IPI00221354 (+3)	53 kDa	0	0	0	0	0	0	0	0	0	0	0	0	0	0	3	2	1	2
DDB1	DNA damage-binding protein 1	IPI00293464 (+1)	127 kDa	0	0	0	0	0	0	0	0	0	0	0	0	0	0	0	2	3	3
SAE2	SUMO-activating enzyme subunit 2	IPI00023234	71 kDa	0	0	0	0	0	0	0	0	0	0	0	0	0	0	0	3	2	3
SOD1	Uncharacterized protein SOD1	IPI00218733 (+1)	16 kDa	0	0	0	0	0	0	0	0	0	0	0	0	0	0	0	3	2	2
GLO1	Lactoylglutathione lyase	IPI00220766	21 kDa	0	0	0	0	0	0	0	0	0	0	0	0	0	0	0	3	2	2
CYCS	Cytochrome c	IPI00465315	12 kDa	0	0	0	0	0	0	0	0	0	0	0	0	0	0	0	2	3	2
ATP6V1A	Vacuolar ATP synthase catalytic subunit A	IPI00007682	68 kDa	0	0	0	0	0	0	0	0	0	0	0	0	0	0	1	1	1	3
CAPZA1	F-actin-capping protein subunit alpha-1	IPI00005969	33 kDa	0	0	0	0	0	0	0	0	0	0	0	0	0	0	1	0	2	3
DUT	Isoform DUT-M of Deoxyuridine 5'-triphosphate nucleotidohydrolase, mitochondrial precursor	IPI00013679 (+3)	27 kDa	0	0	0	0	0	0	0	0	0	0	0	0	0	0	2	1	0	3
SUB1	Activated RNA polymerase II transcriptional coactivator p15	IPI00221222	14 kDa	0	0	0	0	0	0	0	0	0	0	0	0	0	0	0	2	1	3
GSTO1	Glutathione transferase omega-1	IPI00019755 (+1)	28 kDa	0	0	0	0	0	0	0	0	0	0	0	0	0	0	0	1	2	3
CMPK	cytidylate kinase	IPI00219953	26 kDa	0	0	0	0	0	0	0	0	0	0	0	0	0	0	0	1	3	2
GMPS	GMP synthase	IPI00029079	77 kDa	0	0	0	0	0	0	0	0	0	0	0	0	0	0	0	1	2	3
CNDP2	Cytosolic non-specific dipeptidase	IPI00177728 (+1)	53 kDa	0	0	0	0	0	0	0	0	0	0	0	0	0	0	0	1	1	3
TSN	Translin	IPI00018768	26 kDa	0	0	0	0	0	0	0	0	0	0	0	0	0	0	0	3	1	1
YKT6	Synaptobrevin homolog YKT6	IPI00008569	22 kDa	0	0	0	0	0	0	0	0	0	0	0	0	0	0	0	3	1	1
PSMB5	Putative uncharacterized protein DKFZp686I0180 (Fragment)	IPI00375704 (+1)	29 kDa	0	0	0	0	0	0	0	0	0	0	0	0	0	0	0	2	0	3
EML4	Echinoderm microtubule-associated protein-like 4	IPI00001466	109 kDa	0	0	0	0	0	0	0	0	0	0	0	0	0	0	0	3	0	2
FAM129B	Niban-like protein	IPI00456750 (+1)	83 kDa	0	0	0	0	0	0	0	0	0	0	0	0	0	0	0	0	3	2
P4HA1	Isoform 1 of Prolyl 4-hydroxylase subunit alpha-1 precursor	IPI00009923 (+1)	61 kDa	0	0	0	0	0	0	0	0	0	0	0	0	0	0	0	0	2	3
ZYX	Zyxin	IPI00020513	67 kDa	0	0	0	0	0	0	0	0	0	0	0	0	0	0	0	0	2	3
PSMA3	Isoform 2 of Proteasome subunit alpha type 3	IPI00171199 (+1)	28 kDa	0	0	0	0	0	0	0	0	0	0	0	0	0	0	0	0	2	3
RAB11B	Ras-related protein Rab-11B	IPI00020436	24 kDa	0	0	0	0	0	0	0	0	0	0	0	0	0	0	0	3	0	2
ARPC1B	Actin-related protein 2/3 complex subunit 1B	IPI00005160 (+1)	41 kDa	0	0	0	0	0	0	0	0	0	0	0	0	0	0	0	0	2	3
ESD	S-formylglutathione hydrolase	IPI00411706	31 kDa	0	0	0	0	0	0	0	0	0	0	0	0	0	0	0	0	2	3
ACTR1A	Alpha-centractin	IPI00029468	43 kDa	0	0	0	0	0	0	0	0	0	0	0	0	0	0	0	2	0	3
NRD1	Nardilysin	IPI00243221 (+4)	139 kDa	0	0	0	0	0	0	0	0	0	0	0	0	0	0	0	2	0	3
FLJ10292	Protein mago nashi homolog 2	IPI00059292 (+2)	17 kDa	0	0	0	0	0	0	0	0	0	0	0	0	0	0	0	3	0	2
RSU1	Ras suppressor protein 1	IPI00017256 (+2)	32 kDa	0	0	0	0	0	0	0	0	0	0	0	0	0	0	0	0	3	2
HK2	Hexokinase-2	IPI00102864	102 kDa	0	0	0	0	0	0	0	0	0	0	0	0	0	0	0	0	2	3
IDH1	Isocitrate dehydrogenase [NADP] cytoplasmic	IPI00027223	47 kDa	0	0	0	0	0	0	0	0	0	0	0	0	0	0	0	0	2	3
TCEB2	Transcription elongation factor B polypeptide 2	IPI00026670 (+1)	13 kDa	0	0	0	0	0	0	0	0	0	0	0	0	0	0	0	1	0	3
ST13	Hsc70-interacting protein	IPI00032826 (+1)	41 kDa	0	0	0	0	0	0	0	0	0	0	0	0	0	0	0	1	0	3
PSMD11	Proteasome 26S non-ATPase subunit 11 variant (Fragment)	IPI00105598	48 kDa	0	0	0	0	0	0	0	0	0	0	0	0	0	0	0	1	0	3
PSMB8	Isoform 1 of Proteasome subunit beta type 8 precursor	IPI00000783 (+3)	30 kDa	0	0	0	0	0	0	0	0	0	0	0	0	0	0	0	0	1	3
HUWE1	Isoform 2 of E3 ubiquitin-protein ligase HUWE1	IPI00445401 (+3)	480 kDa	0	0	0	0	0	0	0	0	0	0	0	0	0	0	0	0	1	3
ACO1	Iron-responsive element-binding protein 1	IPI00008485	98 kDa	0	0	0	0	0	0	0	0	0	0	0	0	0	0	0	0	1	3
RTN4	Isoform 1 of Reticulon-4	IPI00021766 (+2)	130 kDa	0	0	0	0	0	0	0	0	0	0	0	0	0	0	0	0	1	3
COPS7A	COP9 signalosome complex subunit 7a	IPI00301419 (+1)	30 kDa	0	0	0	0	0	0	0	0	0	0	0	0	0	0	0	0	1	3
BOLA2;BOLA2B	BolA-like protein 2 isoform a	IPI00301434	17 kDa	0	0	0	0	0	0	0	0	0	0	0	0	0	0	0	3	0	1
CIRBP	32 kDa protein	IPI00641579 (+3)	32 kDa	0	0	0	0	0	0	0	0	0	0	0	0	0	0	0	3	0	1
DYNC1I2	Isoform 2C of Cytoplasmic dynein 1 intermediate chain 2	IPI00216348 (+5)	68 kDa	0	0	0	0	0	0	0	0	0	0	0	0	0	0	0	0	3	1
PAK2	Serine/threonine-protein kinase PAK 2	IPI00419979	58 kDa	0	0	0	0	0	0	0	0	0	0	0	0	0	0	0	3	0	1
PYGB	Glycogen phosphorylase, brain form	IPI00004358	97 kDa	0	0	0	0	0	0	0	0	0	0	0	0	0	0	0	3	0	0
ACO2	Aconitate hydratase, mitochondrial precursor	IPI00017855 (+1)	85 kDa	0	0	0	0	0	0	0	0	0	0	0	0	0	0	0	0	3	0
ADD1	Isoform 1 of Alpha-adducin	IPI00019901 (+4)	81 kDa	0	0	0	0	0	0	0	0	0	0	0	0	0	0	0	0	0	3
GLT25D1	Glycosyltransferase 25 domain-containing protein 1	IPI00168262	72 kDa	0	0	0	0	0	0	0	0	0	0	0	0	0	0	0	0	3	0
APOA1BP	Isoform 1 of Apolipoprotein A-I-binding protein precursor	IPI00168479 (+1)	32 kDa	0	0	0	0	0	0	0	0	0	0	0	0	0	0	0	3	0	0
LTB4DH	NADP-dependent leukotriene B4 12-hydroxydehydrogenase	IPI00292657	36 kDa	0	0	0	0	0	0	0	0	0	0	0	0	0	0	0	0	0	3
GPX4	Isoform Mitochondrial of Phospholipid hydroperoxide glutathione peroxidase, mitochondrial precursor	IPI00304814 (+1)	22 kDa	0	0	0	0	0	0	0	0	0	0	0	0	0	0	0	0	0	3
NUDT21	Cleavage and polyadenylation specificity factor 5	IPI00646917	26 kDa	0	0	0	0	0	0	0	0	0	0	0	0	0	0	0	3	0	0
EIF4B	Eukaryotic translation initiation factor 4B	IPI00012079 (+1)	69 kDa	0	0	0	0	0	0	0	0	0	0	0	0	0	0	0	0	0	3
TBCB	Tubulin folding cofactor B	IPI00293126 (+1)	27 kDa	0	0	0	0	0	0	0	0	0	0	0	0	0	0	0	0	0	3
CANX	Calnexin precursor	IPI00020984	68 kDa	0	0	0	0	0	0	0	0	0	0	0	0	0	0	0	0	3	0
MRLC2	Myosin regulatory light chain	IPI00033494 (+2)	20 kDa	0	0	0	0	0	0	0	0	0	0	0	0	0	0	0	0	0	3
PEPD	Xaa-Pro dipeptidase	IPI00257882	55 kDa	0	0	0	0	0	0	0	0	0	0	0	0	0	0	0	0	0	3
NUDT5	ADP-sugar pyrophosphatase	IPI00296913 (+1)	24 kDa	0	0	0	0	0	0	0	0	0	0	0	0	0	0	0	0	0	3
SUPT5H	Isoform 1 of Transcription elongation factor SPT5	IPI00298058 (+3)	121 kDa	0	0	0	0	0	0	0	0	0	0	0	0	0	0	0	3	0	0
FKBP1A	Peptidyl-prolyl cis-trans isomerase	IPI00413778	16 kDa	0	0	0	0	0	0	0	0	0	0	0	0	0	0	0	0	0	3
PSME3	Isoform 1 of Proteasome activator complex subunit 3	IPI00030243 (+1)	30 kDa	0	0	0	0	0	0	0	0	0	0	0	0	0	0	2	2	2	1
PPP1R7	Isoform 1 of Protein phosphatase 1 regulatory subunit 7	IPI00033600 (+1)	42 kDa	0	0	0	0	0	0	0	0	0	0	0	0	0	0	1	2	1	1
HDGF	Hepatoma-derived growth factor	IPI00020956	27 kDa	0	0	0	0	0	0	0	0	0	0	0	0	0	0	2	1	0	2
MIF	Macrophage migration inhibitory factor	IPI00293276 (+1)	12 kDa	0	0	0	0	0	0	0	0	0	0	0	0	0	0	0	2	1	2
PSMB6	20 kDa protein	IPI00789119	20 kDa	0	0	0	0	0	0	0	0	0	0	0	0	0	0	1	2	0	2
ATXN2L	Isoform 1 of Ataxin-2-like protein	IPI00456359 (+7)	113 kDa	0	0	0	0	0	0	0	0	0	0	0	0	0	0	1	2	0	2
MTAP	S-methyl-5-thioadenosine phosphorylase	IPI00011876 (+1)	31 kDa	0	0	0	0	0	0	0	0	0	0	0	0	0	0	1	2	1	0
VBP1	Prefoldin subunit 3	IPI00334159	27 kDa	0	0	0	0	0	0	0	0	0	0	0	0	0	0	1	2	1	0
DPP3;BBS1	Isoform 1 of Dipeptidyl-peptidase 3	IPI00020672	83 kDa	0	0	0	0	0	0	0	0	0	0	0	0	0	0	0	1	1	2
GMFB	Glia maturation factor beta	IPI00412987 (+1)	17 kDa	0	0	0	0	0	0	0	0	0	0	0	0	0	0	0	1	1	2
UBAP2L	Isoform 3 of Ubiquitin-associated protein 2-like	IPI00181306 (+1)	113 kDa	0	0	0	0	0	0	0	0	0	0	0	0	0	0	1	2	0	1
DNM2	Isoform 1 of Dynamin-2	IPI00033022 (+6)	98 kDa	0	0	0	0	0	0	0	0	0	0	0	0	0	0	0	2	0	2
LIMCH1	Isoform 3 of LIM and calponin homology domains-containing protein 1	IPI00177498 (+7)	164 kDa	0	0	0	0	0	0	0	0	0	0	0	0	0	0	0	2	0	2
TXNL2	Thioredoxin-like protein 2	IPI00008552	37 kDa	0	0	0	0	0	0	0	0	0	0	0	0	0	0	0	2	2	0
PEA15	Astrocytic phosphoprotein PEA-15	IPI00014850 (+1)	15 kDa	0	0	0	0	0	0	0	0	0	0	0	0	0	0	0	2	2	0
GBP2;GBP7	Interferon-induced guanylate-binding protein 2	IPI00028565 (+1)	67 kDa	0	0	0	0	0	0	0	0	0	0	0	0	0	0	0	0	2	2
GCLC	Glutamate--cysteine ligase catalytic subunit	IPI00215768	73 kDa	0	0	0	0	0	0	0	0	0	0	0	0	0	0	0	0	2	2
RNH1	Ribonuclease inhibitor	IPI00550069 (+1)	50 kDa	0	0	0	0	0	0	0	0	0	0	0	0	0	0	0	0	2	2
BLVRB	Flavin reductase	IPI00783862	22 kDa	0	0	0	0	0	0	0	0	0	0	0	0	0	0	0	0	2	2
C19orf10	Uncharacterized protein C19orf10 precursor	IPI00056357	19 kDa	0	0	0	0	0	0	0	0	0	0	0	0	0	0	0	0	2	2
ROCK2	Rho-associated protein kinase 2	IPI00307155	161 kDa	0	0	0	0	0	0	0	0	0	0	0	0	0	0	0	0	2	2
RNPEP	Aminopeptidase B	IPI00642211	73 kDa	0	0	0	0	0	0	0	0	0	0	0	0	0	0	0	0	2	2
ACTR2	Actin-like protein 2	IPI00005159	45 kDa	0	0	0	0	0	0	0	0	0	0	0	0	0	0	1	0	0	2
OTUB1	Putative uncharacterized protein DKFZp564E242	IPI00000581 (+1)	31 kDa	0	0	0	0	0	0	0	0	0	0	0	0	0	0	0	1	0	2
ATP6V1E1	Vacuolar ATP synthase subunit E 1	IPI00003856 (+1)	26 kDa	0	0	0	0	0	0	0	0	0	0	0	0	0	0	0	1	0	2
CDC37	Hsp90 co-chaperone Cdc37	IPI00013122	44 kDa	0	0	0	0	0	0	0	0	0	0	0	0	0	0	0	1	0	2
COPZ1	Coatomer subunit zeta-1	IPI00032851	20 kDa	0	0	0	0	0	0	0	0	0	0	0	0	0	0	0	1	0	2
CUL4A	Isoform 2 of Cullin-4A	IPI00549919	77 kDa	0	0	0	0	0	0	0	0	0	0	0	0	0	0	0	1	2	0
ARS2	Isoform B of Arsenite-resistance protein 2	IPI00220038 (+2)	100 kDa	0	0	0	0	0	0	0	0	0	0	0	0	0	0	0	2	1	0
MAPK1	Mitogen-activated protein kinase 1	IPI00003479	41 kDa	0	0	0	0	0	0	0	0	0	0	0	0	0	0	0	0	1	2
ERP29	Endoplasmic reticulum protein ERp29 precursor	IPI00024911	29 kDa	0	0	0	0	0	0	0	0	0	0	0	0	0	0	0	0	1	2
DBNL	Isoform 3 of Drebrin-like protein	IPI00101968 (+2)	49 kDa	0	0	0	0	0	0	0	0	0	0	0	0	0	0	0	0	1	2
EEF1B2	Elongation factor 1-beta	IPI00178440 (+2)	25 kDa	0	0	0	0	0	0	0	0	0	0	0	0	0	0	0	0	1	2
SNX1	sorting nexin 1 isoform c	IPI00183274 (+4)	53 kDa	0	0	0	0	0	0	0	0	0	0	0	0	0	0	0	0	1	2
ALDH3A1	Aldehyde dehydrogenase, dimeric NADP-preferring	IPI00296183 (+3)	50 kDa	0	0	0	0	0	0	0	0	0	0	0	0	0	0	0	0	1	2
UGP2	Isoform 1 of UTP--glucose-1-phosphate uridylyltransferase	IPI00329331 (+1)	57 kDa	0	0	0	0	0	0	0	0	0	0	0	0	0	0	0	0	1	2
TXNRD1	Thioredoxin reductase 1, cytoplasmic precursor	IPI00554786 (+3)	55 kDa	0	0	0	0	0	0	0	0	0	0	0	0	0	0	0	0	1	2
GRB2	Isoform 1 of Growth factor receptor-bound protein 2	IPI00021327 (+1)	25 kDa	0	0	0	0	0	0	0	0	0	0	0	0	0	0	0	2	0	1
ACTR3	Actin-like protein 3	IPI00028091	47 kDa	0	0	0	0	0	0	0	0	0	0	0	0	0	0	0	2	0	1
AP3D1	Isoform 2 of AP-3 complex subunit delta-1	IPI00289608 (+3)	125 kDa	0	0	0	0	0	0	0	0	0	0	0	0	0	0	0	2	0	1
PLCG1	1-phosphatidylinositol-4,5-bisphosphate phosphodiesterase gamma 1	IPI00016736 (+3)	149 kDa	0	0	0	0	0	0	0	0	0	0	0	0	0	0	0	2	0	0
MRE11A	Isoform 1 of Double-strand break repair protein MRE11A	IPI00029159 (+1)	81 kDa	0	0	0	0	0	0	0	0	0	0	0	0	0	0	0	2	0	0
AHSA1	Activator of 90 kDa heat shock protein ATPase homolog 1	IPI00030706	38 kDa	0	0	0	0	0	0	0	0	0	0	0	0	0	0	0	2	0	0
LSM2	U6 snRNA-associated Sm-like protein LSm2	IPI00032460	11 kDa	0	0	0	0	0	0	0	0	0	0	0	0	0	0	0	2	0	0
SPAG9	Isoform 2 of C-jun-amino-terminal kinase-interacting protein 4	IPI00218097 (+5)	145 kDa	0	0	0	0	0	0	0	0	0	0	0	0	0	0	0	2	0	0
SRP9	Signal recognition particle 9 kDa protein	IPI00642816	10 kDa	0	0	0	0	0	0	0	0	0	0	0	0	0	0	0	2	0	0
LASP1	Isoform 1 of LIM and SH3 domain protein 1	IPI00000861	30 kDa	0	0	0	0	0	0	0	0	0	0	0	0	0	0	0	0	0	2
ANXA7	Isoform 1 of Annexin A7	IPI00002460 (+2)	53 kDa	0	0	0	0	0	0	0	0	0	0	0	0	0	0	0	0	0	2
PSMB7	Proteasome subunit beta type 7 precursor	IPI00003217	30 kDa	0	0	0	0	0	0	0	0	0	0	0	0	0	0	0	0	0	2
MAT2A	S-adenosylmethionine synthetase isoform type-2	IPI00010157	44 kDa	0	0	0	0	0	0	0	0	0	0	0	0	0	0	0	0	0	2
SH3BGRL	SH3 domain-binding glutamic acid-rich-like protein	IPI00025318	13 kDa	0	0	0	0	0	0	0	0	0	0	0	0	0	0	0	0	0	2
PLA2G4A	Cytosolic phospholipase A2	IPI00026108	85 kDa	0	0	0	0	0	0	0	0	0	0	0	0	0	0	0	0	0	2
ARHGAP17	Isoform 1 of Rho GTPase-activating protein 17	IPI00064767 (+4)	95 kDa	0	0	0	0	0	0	0	0	0	0	0	0	0	0	0	0	0	2
NANS	Sialic acid synthase	IPI00147874	40 kDa	0	0	0	0	0	0	0	0	0	0	0	0	0	0	0	0	0	2
AP1S1	Isoform 1 of AP-1 complex subunit sigma-1A	IPI00152898	19 kDa	0	0	0	0	0	0	0	0	0	0	0	0	0	0	0	0	0	2
AHCYL1	Isoform 1 of Putative adenosylhomocysteinase 2	IPI00182938 (+1)	59 kDa	0	0	0	0	0	0	0	0	0	0	0	0	0	0	0	0	0	2
AHNAK2	similar to AHNAK nucleoprotein isoform 1 isoform 1	IPI00217001 (+1)	534 kDa	0	0	0	0	0	0	0	0	0	0	0	0	0	0	0	0	0	2
M6PRBP1	Isoform B of Mannose-6-phosphate receptor-binding protein 1	IPI00303882	47 kDa	0	0	0	0	0	0	0	0	0	0	0	0	0	0	0	0	0	2
EML1	Isoform 1 of Echinoderm microtubule-associated protein-like 1	IPI00334011	90 kDa	0	0	0	0	0	0	0	0	0	0	0	0	0	0	0	0	0	2
ETF1	Eukaryotic peptide chain release factor subunit 1	IPI00429191	49 kDa	0	0	0	0	0	0	0	0	0	0	0	0	0	0	0	0	0	2
PDE5A	phosphodiesterase 5A isoform 3	IPI00066543 (+2)	94 kDa	0	0	0	0	0	0	0	0	0	0	0	0	0	0	0	0	0	2
SNX9	Sorting nexin-9	IPI00001883	67 kDa	0	0	0	0	0	0	0	0	0	0	0	0	0	0	0	0	2	0
TXNDC5;MUTED	Thioredoxin domain-containing protein 5 precursor	IPI00171438 (+1)	48 kDa	0	0	0	0	0	0	0	0	0	0	0	0	0	0	0	0	2	0
XPNPEP1	Isoform 2 of Xaa-Pro aminopeptidase 1	IPI00607814 (+2)	67 kDa	0	0	0	0	0	0	0	0	0	0	0	0	0	0	0	0	2	0
